# Supplementary material for: Sphingosine d18:1 promotes nonalcoholic steatohepatitis by inhibiting macrophage HIF-2α
Source: Nat Commun. 2024 Jun 4;15:4755. doi: 10.1038/s41467-024-48954-2 (PMC11150497; doi:10.1038/s41467-024-48954-2)
Supplement: Supplementary file 4 — Source Data [file 41467_2024_48954_MOESM4_ESM.zip]

Archive with 34 entries (33 files):
- 5-source data-20240511/
- __MACOSX/._5-source data-20240511
- 5-source data-20240511/Source data Fig3.xlsx
- __MACOSX/5-source data-20240511/._Source data Fig3.xlsx
- 5-source data-20240511/Source data SupFig4.xlsx
- __MACOSX/5-source data-20240511/._Source data SupFig4.xlsx
- 5-source data-20240511/Source data SupFig5.xlsx
- __MACOSX/5-source data-20240511/._Source data SupFig5.xlsx
- 5-source data-20240511/Source data Fig2.xlsx
- __MACOSX/5-source data-20240511/._Source data Fig2.xlsx
- 5-source data-20240511/.DS_Store
- __MACOSX/5-source data-20240511/._.DS_Store
- 5-source data-20240511/Source data Fig5.xlsx
- __MACOSX/5-source data-20240511/._Source data Fig5.xlsx
- 5-source data-20240511/Source data SupFig2.xlsx
- __MACOSX/5-source data-20240511/._Source data SupFig2.xlsx
- 5-source data-20240511/Source data SupFig3.xlsx
- __MACOSX/5-source data-20240511/._Source data SupFig3.xlsx
- 5-source data-20240511/Source data Fig4.xlsx
- __MACOSX/5-source data-20240511/._Source data Fig4.xlsx
- 5-source data-20240511/Source data Fig7.xlsx
- __MACOSX/5-source data-20240511/._Source data Fig7.xlsx
- 5-source data-20240511/uncropped  blots.pdf
- __MACOSX/5-source data-20240511/._uncropped  blots.pdf
- 5-source data-20240511/Source data Fig6.xlsx
- __MACOSX/5-source data-20240511/._Source data Fig6.xlsx
- 5-source data-20240511/Source data SupFig1.xlsx
- __MACOSX/5-source data-20240511/._Source data SupFig1.xlsx
- 5-source data-20240511/Source data Supplementary Table 1.xlsx
- __MACOSX/5-source data-20240511/._Source data Supplementary Table 1.xlsx
- 5-source data-20240511/Source data SupFig6.xlsx
- __MACOSX/5-source data-20240511/._Source data SupFig6.xlsx
- 5-source data-20240511/Source data Fig1.xlsx
- __MACOSX/5-source data-20240511/._Source data Fig1.xlsx
