# Supplementary material for: Sphingosine d18:1 promotes nonalcoholic steatohepatitis by inhibiting macrophage HIF-2α
Source: Nat Commun. 2024 Jun 4;15:4755. doi: 10.1038/s41467-024-48954-2 (PMC11150497; doi:10.1038/s41467-024-48954-2)
Supplement: Supplementary file 4 — Source Data [file 41467_2024_48954_MOESM4_ESM.zip › 5-source data-20240511/Source data Fig3.xlsx]

## Sheet: B
	(%) macrophages
	Vehicle	So(d16:1)	So(d18:1)
1	28.3	29.3	45.3
2	27.8	27.3	43.2
3	26.4	25.4	41.2
4	25.8	23.5	40.1
5	26.7	28.6	42.9

## Sheet: E
		mRNA relative expression
		Hif2a	Arg1	Vegfr	Spint	Depdc7	Il10
	Vehicle	1.27	0.77	0.86	1.14	0.98	1.19
		0.83	1.01	1.3	1.07	1.01	0.88
		0.9	1.22	0.84	0.79	1	0.94
	So(d18:1)	1.24	0.49	0.48	0.57	0.57	0.58
		1.08	0.47	0.37	0.68	0.56	0.4
		0.82	0.26	0.31	0.68	0.47	0.4
	So(d16:1)	1.23	1.66	0.73	1.47	0.74	1.13
		1.32	0.82	0.89	0.91	0.71	0.94
		0.93	1.18	0.92	1.27	0.91	0.67
	So(d20:1)	0.64	0.77	0.97	0.81	0.84	0.87
		0.95	1.03	0.71	1.22	0.9	1.1
		1.12	1.08	1.29	1.1	1.25	1.06
	Sa(d18:1)	1.04	0.86	0.99	1.61	1.35	0.94
		1.31	0.53	0.85	1.22	1.65	1.56
		0.89	0.91	1.17	1.3	0.7	1.05

## Sheet: H
		IL-1β (pg/mL)
		Hif2α+/+	LysMHif2αLSL/LSL
	Control	1495.82	294.5
		1961.36	261.5
		1581.03	312.82
		1807.57	335.61
		1452.18	256.15
		1385.67	341.05
	So(d18:1)	2424.82	265.72
		1722.36	291.74
		1878.23	348.28
		1871.99	286.05
		2175.42	325.66
		2233.62	260.25

## Sheet: I
		IL-18 (pg/mL)
		Hif2α+/+	LysMHif2αLSL/LSL
	Control	207.7	80.58
		182.81	96.6
		200.07	74.76
		161.93	73.3
		175.98	86.41
		184.82	65.05
	So(d18:1)	258.69	70.87
		241.85	42.23
		201.28	48.54
		248.65	73.79
		226.57	76.21
		197.27	100.49
