# Supplementary material for: Sphingosine d18:1 promotes nonalcoholic steatohepatitis by inhibiting macrophage HIF-2α
Source: Nat Commun. 2024 Jun 4;15:4755. doi: 10.1038/s41467-024-48954-2 (PMC11150497; doi:10.1038/s41467-024-48954-2)
Supplement: Supplementary file 4 — Source Data [file 41467_2024_48954_MOESM4_ESM.zip › 5-source data-20240511/Source data SupFig4.xlsx]

## Sheet: A
	Body weight (g)
	Hif2αfl/fl	Hif2αΔLysm
	36.87	33.75
	39.12	38.92
	38.59	38.17
	32.5	41.83
	38.12	39.29
	40.01	35.14

## Sheet: B
	Hepatic TG (mg/g liver)
	Hif2αfl/fl	Hif2αΔLysm
	256.52	236.17
	345.52	325.06
	220.31	311.26
	240.46	283.1
	298.71	354.05
	392.84	279.51

## Sheet: C
	Serum TG (mg/dL)
	Hif2αfl/fl	Hif2αΔLysm
	45.01	56.6
	59.77	68.75
	67.22	68.2
	79.24	65.43
	68.75	73.16
	74.82	44.45

## Sheet: D
	Hepatic CE (mg/g liver)
	Hif2αfl/fl	Hif2αΔLysm
	6.65	10.56
	8.2	8.66
	7.01	8.55
	9.94	6.65
	9.78	8.71
	10.6	8.5

## Sheet: E
	Serum CE (mg/mL)
	Hif2αfl/fl	Hif2αΔLysm
	330.88	277.17
	384.99	233.23
	237.3	259.27
	234.05	360.17
	306.37	312.97
	286.85	322.74

## Sheet: F
	Serum NEFA (mmol/L)
	Hif2αfl/fl	Hif2αΔLysm
	0.75	0.6
	0.97	0.6
	0.91	0.67
	0.63	0.85
	0.78	0.67
	0.68	0.77

## Sheet: G
	mRNA relative expression
	Cd36	Srebp1c	Acaca	Fasn	Scd1
Hif2αfl/fl	0.59	1.15	1.13	0.67	0.75
	1.64	0.87	0.85	1.29	1.57
	1	0.94	1.26	1.13	1.16
	0.49	0.71	0.74	0.87	0.65
	1.52	1.07	1.1	0.95	1.38
	0.77	1.27	0.92	1.09	0.5
Hif2αΔLysm	1.31	0.59	0.91	2.35	2.02
	1.3	0.78	0.7	0.94	2.14
	3.85	0.86	1.36	1.52	1.74
	1.81	1.13	1.04	0.91	0.78
	0.48	1.13	0.48	1.25	0.52
	2.32	0.86	0.73	1.45	2.47
