# Supplementary material for: Sphingosine d18:1 promotes nonalcoholic steatohepatitis by inhibiting macrophage HIF-2α
Source: Nat Commun. 2024 Jun 4;15:4755. doi: 10.1038/s41467-024-48954-2 (PMC11150497; doi:10.1038/s41467-024-48954-2)
Supplement: Supplementary file 4 — Source Data [file 41467_2024_48954_MOESM4_ESM.zip › 5-source data-20240511/Source data SupFig5.xlsx]

## Sheet: A
	Body weight (g)
	con		LSL
	Vehicle	So(d18:1)	Vehicle	So(d18:1)
	22.95	20.21	23.17	23.9
	23.71	21.76	24.51	22.68
	22.65	21.44	22.49	23.12
	24.44	22.39	21.37	21.82
	24.31	22.86	22.78	22.3
	23.06	23.57	22.19	23.86

## Sheet: B
	Hepatic TG (mg/g liver)
	con		LSL
	Vehicle	So(d18:1)	Vehicle	So(d18:1)
	290.88	292.47	285.01	291.91
	288.83	293.97	279.31	289.06
	278.18	287.9	282.36	321.58
	281.1	292.18	316.52	316.61
	310.11	288.49	280.47	268.93
	306.96	304.57	273.71	268.3

## Sheet: C
	Serum TG (mg/dL)
	con		LSL
	Vehicle	So(d18:1)	Vehicle	So(d18:1)
	87.09	71.01	75.32	68.2
	78.59	70.52	79.52	81.13
	72.34	80.68	80.35	69.8
	67.75	83.01	76.32	69.19
	81.3	79.25	66.21	73.78
	78.53	77.31	71.23	74.88

## Sheet: D
	Hepatic CE (mg/g liver)
	con		LSL
	Vehicle	So(d18:1)	Vehicle	So(d18:1)
	8.96	7.46	8.3	6.86
	9.31	8.37	7.03	8.24
	6.94	8.36	7.71	6.72
	8.41	6.96	8.47	9.53
	7.53	9.23	6.54	6.74
	6.34	8.99	7.41	7.49

## Sheet: E
	Serum CE (mg/dL)
	con		LSL
	Vehicle	So(d18:1)	Vehicle	So(d18:1)
	288.02	298.62	302.91	276.61
	273.62	299.18	279.69	291.83
	254.68	273.86	272.48	294.98
	290.33	304.45	322.26	270.38
	298.79	287.13	321.2	282.2
	260.47	282.82	291.37	301.23

## Sheet: F
	Serum NEFA (mmol/L)
	con		LSL
	Vehicle	So(d18:1)	Vehicle	So(d18:1)
	1.23	1.32	1.52	1.32
	1.43	1.35	1.42	1.25
	1.35	1.42	1.32	1.43
	1.38	1.52	1.26	1.35
	1.49	1.26	1.47	1.26
	1.48	1.27	1.27	1.41

## Sheet: G
mRNA relative expression
		Cd36	Srebp1c	Acaca	Fasn	Scd1
con	Vehicle	0.59	0.99	0.55	0.73	0.75
		1.64	0.75	1.86	1.41	1.57
		1	1.24	1.39	1.23	1.16
		0.49	0.8	0.49	0.95	0.65
		1.52	1.21	1.22	1.04	1.38
		0.77	1.02	0.49	0.64	0.5
	So(d18:1)	0.89	1.3	0.88	1	1.02
		0.77	1.4	0.91	1.24	1.12
		1.32	1.42	1.44	1.07	1.31
		1.05	1.83	1.09	1.21	0.6
		0.67	1.04	1.28	0.83	0.75
		1.2	1.73	0.88	0.85	0.9
LSL	Vehicle	1.4	1.44	0.91	1.19	0.67
		1.34	2.43	0.42	0.67	0.28
		0.47	0.86	1.52	0.77	1.3
		0.79	0.58	0.36	0.81	0.71
		0.26	1	0.2	0.92	0.64
		0.31	0.77	0.27	1.03	0.89
	So(d18:1)	1.1	1.32	0.82	1.37	0.89
		0.87	0.74	0.93	1.14	1.53
		1.38	1.16	0.87	1.24	1.05
		1.06	1.25	1.21	0.64	1.29
		1.06	0.98	1.31	0.98	1.08
		1.07	0.91	1.01	1.27	1.28
