# Supplementary material for: Sphingosine d18:1 promotes nonalcoholic steatohepatitis by inhibiting macrophage HIF-2α
Source: Nat Commun. 2024 Jun 4;15:4755. doi: 10.1038/s41467-024-48954-2 (PMC11150497; doi:10.1038/s41467-024-48954-2)
Supplement: Supplementary file 4 — Source Data [file 41467_2024_48954_MOESM4_ESM.zip › 5-source data-20240511/Source data Fig2.xlsx]

## Sheet: A
	Liver weight (g)
	Vehicle	So(d16:1)	So(d18:1)
1	1.44	1.55	2
2	1.52	1.66	1.85
3	1.73	1.32	1.98
4	1.56	1.29	2.18
5	1.43	1.61	1.94
6	1.55	1.35	1.99

## Sheet: B
	Liver Weight/BW(%)
	Vehicle	So(d16:1)	So(d18:1)
1	6.95	6.86	8.86
2	6.44	6.83	8.59
3	7.35	7.32	8.62
4	6.98	6.79	10.53
5	6.7	7.58	8.66
6	7.47	6.19	8.49

## Sheet: C
	ALT (U/L)
	Vehicle	So(d16:1)	So(d18:1)
1	533.22	479.73	976.05
2	436.38	432.16	699.04
3	425.66	423.97	753.75
4	479	506.38	957.85
5	459.76	493.34	887.12
6	470.21	483.14	615.36

## Sheet: D
	AST (U/L)
	Vehicle	So(d16:1)	So(d18:1)
1	334.6	342.91	869.87
2	385.74	355.05	761.96
3	409.86	383.75	656.4
4	429.94	455.95	724.52
5	408.07	391.37	862.03
6	488.71	468.98	920.35

## Sheet: F
	Fibrosis area (%)
	Vehicle	So(d16:1)	So(d18:1)
1	2.95	3.41	4.99
2	3.57	2.39	4.63
3	3.3	2.55	5.14
4	2.84	2.98	5.76
5	4.37	2.87	5
6	3.75	3.94	4.81
7	3.48	3.54	5.23
8	3.36	3.25	5.28
9	3.11	3.37	4.91

## Sheet: G
	Steatosis
	Vehicle	So(d16:1)	So(d18:1)
1	3	3	3
2	2	3	3
3	2	3	3
4	3	2	2
5	3	3	3
6	3	2	3
7	2	3	3
8	3	2	2
9	3	3	3

## Sheet: H
	lobular inflammation
	Vehicle	So(d16:1)	So(d18:1)
1	2	1	2
2	1	1	3
3	2	1	2
4	1	1	2
5	2	2	3
6	2	2	3
7	1	2	3
8	1	2	3
9	2	2	2

## Sheet: I
	hepatocytes ballooning
	Vehicle	So(d16:1)	So(d18:1)
1	1	0	1
2	1	0	1
3	0	0	1
4	1	1	1
5	1	1	2
6	0	1	1
7	1	1	1
8	1	1	2
9	1	1	0

## Sheet: J
	NAFLD activity
	Vehicle	So(d16:1)	So(d18:1)
1	6	4	6
2	4	4	7
3	4	4	6
4	5	4	5
5	6	6	8
6	5	5	7
7	4	6	7
8	5	5	7
9	6	6	5

## Sheet: K
		mRNA relative expression
		Tnfa	Il1b	Ccl2	Il6	F4/80
	Vehicle	1.03	1.13	1.04	1.03	0.87
		1.23	1.06	1.17	1.21	1.04
		0.99	0.72	1.1	0.8	1.29
		0.89	0.97	0.84	1.05	0.87
		0.94	0.9	0.84	1	0.76
		0.92	1.23	1.02	0.91	1.16
	So(d16:1）	0.85	1.11	1.07	1.43	1.19
		1.19	1.15	1.36	1.26	1.01
		0.93	0.83	0.91	1.09	0.9
		0.88	0.76	0.78	0.82	0.84
		0.99	0.79	1.13	0.89	0.98
		0.71	1.09	1.13	1.14	1.09
	So(d18:1)	5.01	4.59	2.12	4.38	4.84
		4.85	3.49	1.98	2.83	4.99
		5.56	3.4	1.95	3.22	5.26
		5.09	3.64	2.01	5.27	3.5
		5.78	4.45	2.84	4.92	4.4
		4.12	5.08	2.39	3.57	4.1

[truncated: 1 more sheets: L]
