# Supplementary material for: Sphingosine d18:1 promotes nonalcoholic steatohepatitis by inhibiting macrophage HIF-2α
Source: Nat Commun. 2024 Jun 4;15:4755. doi: 10.1038/s41467-024-48954-2 (PMC11150497; doi:10.1038/s41467-024-48954-2)
Supplement: Supplementary file 4 — Source Data [file 41467_2024_48954_MOESM4_ESM.zip › 5-source data-20240511/Source data Fig5.xlsx]

## Sheet: A
	Liver weight (g)
	Con		LSL
	Vehicle	So(d18:1)	Vehicle	So(d18:1)
	1.43	1.84	1.03	1.14
	1.21	1.99	1.12	1.02
	1.35	1.93	1.03	1.01
	1.32	2.05	1.12	1.03
	1.23	2.11	1.08	1.11
	1.41	2.09	1.09	1.15

## Sheet: B
	Liver weight/BW (%)
	Con		LSL
	Vehicle	So(d18:1)	Vehicle	So(d18:1)
	6.23	9.1	4.45	4.77
	5.1	9.15	4.57	4.5
	5.96	9	4.58	4.37
	5.4	9.16	5.24	4.72
	5.06	9.23	4.74	4.98
	6.11	8.87	4.91	4.82

## Sheet: C
	ALT (U/L)
	Con		LSL
	Vehicle	So(d18:1)	Vehicle	So(d18:1)
	438.16	678.04	285.29	234.27
	414.14	782.24	299.32	235.06
	490.27	690.8	239.04	237.05
	465.31	849.16	258.73	224.91
	508.62	766.97	227.44	255.35
	510.45	694.57	230.5	213.62

## Sheet: D
	AST (U/L)
	Con		LSL
	Vehicle	So(d18:1)	Vehicle	So(d18:1)
	473	672.41	191.19	188.31
	318.79	741.31	178.77	156.67
	387.64	673.7	137.77	173.48
	465.69	821.94	198.98	181.46
	398.83	773.34	152.19	209.07
	364.24	688.31	136.49	141.97

## Sheet: F
	Fibrosis area (%)
	Con		LSL
	Vehicle	So(d18:1)	Vehicle	So(d18:1)
	3.03	5.28	0.9	0.67
	4.57	5.39	1.26	1.01
	3.3	5.32	1.25	0.98
	2.84	5.99	0.93	0.89
	3.37	6.03	0.61	1.27
	3.75	5.88	1.01	1.12
	2.48	4.57	0.88	1.54
	4.36	4.88	0.76	1.32
	3.11	4.63	1.03	1.03

## Sheet: G
	steatosis
	Con		LSL
	Vehicle	So(d18:1)	Vehicle	So(d18:1)
	3	3	3	2
	3	3	3	3
	2	2	3	3
	3	3	2	3
	3	2	3	3
	3	3	3	2
	2	2	2	2
	3	3	3	3
	3	3	3	3

## Sheet: H
	lobular inflammation
	Con		LSL
	Vehicle	So(d18:1)	Vehicle	So(d18:1)
	2	2	1	1
	1	2	0	1
	2	3	1	1
	1	3	0	1
	1	2	0	0
	2	3	0	1
	1	3	0	1
	1	2	0	1
	2	3	0	1

## Sheet: I
	hepatocytes ballooning
	Con		LSL
	Vehicle	So(d18:1)	Vehicle	So(d18:1)
	1	1	1	1
	0	2	0	0
	0	1	0	1
	1	1	1	1
	1	2	0	1
	0	1	1	0
	1	1	1	1
	1	1	1	0
	0	0	1	0

## Sheet: J
	NAFLD activity
	Con		LSL
	Vehicle	So(d18:1)	Vehicle	So(d18:1)
	6	6	5	4
	4	8	3	4
	4	6	4	5
	5	6	3	5
	5	7	3	4
	5	7	4	3
	4	5	3	4
	5	6	4	4
	5	6	4	4

## Sheet: K
		mRNA relative expression
		tnfa	il1b	il6	ccl2	f480
con	Vehicle	1.09	0.8	0.75	1.22	0.73
		1.13	0.76	1.39	0.74	1.55
		0.74	1.2	1.04	0.63	0.38
		1.21	1.15	0.58	1.46	1.05
		1.01	1.02	0.93	0.88	1.02
		0.82	1.08	1.3	1.09	1.26
	So(d18:1)	2.99	3.05	1.9	3.86	3.57
		3.25	4.24	1.74	4.12	3.68
		4.56	3.75	2.06	5.31	5.27
		4.97	5.01	1.94	4.86	5.44
		5.22	3.67	2.15	4.73	4.39
		3.87	2.97	1.91	4.45	4.95
LSL	Vehicle	0.26	0.1	0.9	0.32	1.31
		0.24	0.14	1	0.68	0.47
		0.35	0.32	0.82	0.15	1.29
		0.38	0.11	0.51	0.17	0.5
		0.14	0.58	0.46	0.18	0.3
		0.19	0.21	0.52	0.23	0.15
	So(d18:1)	0.59	0.43	0.87	0.63	0.56
		0.74	0.52	0.67	0.95	0.96
		0.3	0.48	0.11	0.45	0.23
		0.03	0.45	0.54	0.33	0.35
		0.47	0.34	0.34	0.29	0.31
		0.39	0.35	0.33	0.29	0.31

[truncated: 1 more sheets: L]
