# Supplementary material for: Sphingosine d18:1 promotes nonalcoholic steatohepatitis by inhibiting macrophage HIF-2α
Source: Nat Commun. 2024 Jun 4;15:4755. doi: 10.1038/s41467-024-48954-2 (PMC11150497; doi:10.1038/s41467-024-48954-2)
Supplement: Supplementary file 4 — Source Data [file 41467_2024_48954_MOESM4_ESM.zip › 5-source data-20240511/Source data SupFig2.xlsx]

## Sheet: A
	So(d18:1) (μmol/L)
	Vehicle	So(d18:1)
1	0.07	0.1
2	0.06	0.17
3	0.05	0.11
4	0.05	0.12
5	0.06	0.21
6	0.05	0.16

## Sheet: B
	Body weight (g)
	Vehicle	So(d16:1)	So(d18:1)
1	20.66	22.6	22.61
2	23.57	24.25	21.55
3	23.53	18	23.02
4	22.33	19	20.69
5	21.38	21.18	22.36
6	20.78	21.75	23.47

## Sheet: C
	Hepatic TG (mg/g liver)
	Vehicle	So(d16:1)	So(d18:1)
1	421.95	434.08	397.25
2	418.43	452.62	433.42
3	387.96	363.59	423.95
4	387.4	423.61	448.76
5	436.17	359.19	419.99
6	448.94	359.82	434.09

## Sheet: D
	Serum TG (mg/dL)
	Vehicle	So(d16:1)	So(d18:1)
1	81.96	77.15	74.67
2	79.75	75.1	82.49
3	65.49	68.09	77.64
4	72.01	70.74	80.35
5	72.67	77.2	70.73
6	77.31	70.68	66.43

## Sheet: E
	Hepatic CE (mg/g liver)
	Vehicle	So(d16:1)	So(d18:1)
1	10.37	7.03	7.86
2	11.82	10.3	8.8
3	7.67	8.62	8.8
4	7.98	10.47	7.84
5	8.48	9.2	9.3
6	6.82	6.71	11.64

## Sheet: F
	Serum CE （mg/dL)
	Vehicle	So(d16:1)	So(d18:1)
1	268.03	239.62	321.75
2	234.2	259.05	272.2
3	244.4	242.7	305.48
4	257.83	248.28	236.4
5	238.77	241.89	221.02
6	261.48	236.06	306.37

## Sheet: G
	Serum NEFA (mmol/L)
	Vehicle	So(d16:1)	So(d18:1)
1	1.23	1.43	1.32
2	1.24	1.23	1.35
3	1.55	1.45	1.42
4	1.13	1.32	1.52
5	1.45	1.45	1.26
6	1.62	1.32	1.27

## Sheet: H
		mRNA relative expression
		Cd36	Srepb1c	Acaca	Fasn	Scd1
	Vehicle	0.89	1.14	0.75	1.06	0.83
		1.12	0.86	0.89	0.79	0.75
		1.03	0.95	1.18	0.89	1.09
		0.78	1.06	1.07	1.17	1.16
		1.08	0.85	0.98	1	1.28
		1.11	1.15	1.13	1.09	0.9
	So(d16:1）	1.46	0.91	1.8	1.1	1.39
		1.12	1.13	1.3	1.07	0.51
		1.29	1.61	0.97	1.09	1.24
		0.87	1.92	1.68	1.08	0.71
		1.05	0.94	0.97	1.1	0.89
		0.77	0.75	0.87	0.72	1.37
	So(d18:1)	0.9	1.81	1.26	1.64	0.79
		1.32	1.6	1.38	1.19	1.11
		1.07	1.3	0.84	1.21	0.95
		0.69	1.61	0.9	0.91	1.29
		0.92	1.73	1.18	1.1	1.41
		1.14	1.67	0.93	1.14	1.08
