# Supplementary material for: Sphingosine d18:1 promotes nonalcoholic steatohepatitis by inhibiting macrophage HIF-2α
Source: Nat Commun. 2024 Jun 4;15:4755. doi: 10.1038/s41467-024-48954-2 (PMC11150497; doi:10.1038/s41467-024-48954-2)
Supplement: Supplementary file 4 — Source Data [file 41467_2024_48954_MOESM4_ESM.zip › 5-source data-20240511/Source data SupFig3.xlsx]

## Sheet: Β
		Cell proportion (%)
		Macrophages	Monocytes	NK cells	T cells	B cells
	Chow diet	16.09	2.74	0.07	1.03	0.32
		15.76	3.06	0.04	1.24	0.17
		22.07	1.19	0.16	2.05	0.09
		21.63	1.02	0.25	1.45	0.22
	15 weeks	30.72	9.74	0.33	0.9	0.45
		31.92	10.01	0.49	1.24	0.49
		26.44	8.98	0.13	1.3	0.18
		28.94	9.32	0.21	1.48	0.13
	30 weeks	51.91	19.72	0.77	5.37	1.2
		51.55	21.08	1.12	4.64	0.94
		44.9	21.9	0.76	4.97	1.36
		45.07	21.98	1.26	5.22	1.74

## Sheet: E
		mRNA relative expression
		Hif1α	Pdk1	Pgk1
	Vehicle	1.07	1.08	0.74
		0.98	1.04	1.55
		0.86	0.95	0.63
		1.33	1.21	1.21
		1.11	1.24	1.23
		0.65	0.48	0.64
	So(d18:1)	1.27	1.45	1.54
		0.6	0.53	0.41
		0.94	0.81	0.97
		0.72	0.77	0.61
		1.06	0.83	0.8
		1.71	1.44	1.8

## Sheet: F
	HIF2a (MFI)
	Hif2α△Lysm	LysmHif2αLSL/LSL	NCD	CDAA-HFD
	972	29749	6417	2609
	891	28757	5980	3097
	853	26301	5820	2501
	860	24071	6391	2108

## Sheet: G
	HIF2α (MFI)
	Hif2α△Lysm	LysmHif2αLSL/LSL	Vehicle	So(d18:1)
	279	2357	890	528
	285	2456	1030	459
	280	2498	909	396
	270	2560	959	493

## Sheet: H
	IL-1β （pg/mL)
	Vehicle	So(d18:1)	So(d16:1)	Sa(d18:1)	So(d20:1)
	1403.21	2190.17	1688.37	1461.29	1415.85
	1539.02	2190.17	1642.94	1233.77	1552.12
	1806.37	2125.98	1779.27	1279.36	1370.39
	1403.21	2318.95	1370.39	1461.29	1096.6
	1334.68	2254.49	1233.77	1688.37	1370.39
	1403.21	1679.28	1233.77	1779.27	1552.12

## Sheet: I
	IL-18 (pg/mL)
	Vehicle	So(d18:1)	So(d16:1)	Sa(d18:1)	So(d20:1)
	162.27	253.22	204.05	178.22	180.92
	240.57	279.21	154.86	205.3	219.15
	199.91	259	207.76	206.61	199.61
	180.26	273.99	217.92	221.78	211.09
	174.44	292.77	217.92	178.22	197.14
	175.65	289.71	267.36	109.71	201.4

## Sheet: J
	Relative LDH release
	Vehicle	So(d18:1)	APAP
	0.92	0.94	1.53
	0.86	0.97	1.45
	1.11	0.93	1.56
	1	0.93	1.44
	1.01	0.84	1.46
	1.1	1.12	1.52

## Sheet: K
		mRNA relative expression
		Tgfb	Sma	Timp1	Col1a1	Col2a1	Col3a1	Col4a2
	Vehicle	1	0.94	0.99	1.82	1.88	1.84	0.72
		1.41	1.01	1.03	0.63	0.73	0.6	1.63
		0.94	0.49	1.39	0.91	0.99	1.12	0.79
		0.8	1.33	0.7	0.39	0.42	0.32	0.95
		0.85	1.23	0.9	1.25	0.99	1.12	0.91
	So(d18:1)	0.58	1.28	0.67	0.33	1.75	0.32	0.74
		1.02	1.36	0.73	0.47	0.53	0.41	0.84
		1.29	0.56	0.49	0.21	0.52	0.27	0.51
		1.23	1.92	0.94	1.37	0.97	1.02	0.62
		1.85	1.71	1.27	1.32	1.13	1.22	1.34
