# Supplementary material for: Sphingosine d18:1 promotes nonalcoholic steatohepatitis by inhibiting macrophage HIF-2α
Source: Nat Commun. 2024 Jun 4;15:4755. doi: 10.1038/s41467-024-48954-2 (PMC11150497; doi:10.1038/s41467-024-48954-2)
Supplement: Supplementary file 4 — Source Data [file 41467_2024_48954_MOESM4_ESM.zip › 5-source data-20240511/Source data Fig4.xlsx]

## Sheet: A
	Liver weight
	Hif2αfl/fl	Hif2αΔLysm
	3.3	4.02
	3.48	4.3
	3.09	3.68
	2.98	4.06
	3.14	3.88
	3.86	3.94

## Sheet: B
	Liver weight/BW (%)
	Hif2αfl/fl	Hif2αΔLysm
	8.94	11.91
	8.89	11.05
	8.01	9.64
	9.18	9.7
	8.24	9.87
	9.64	11.21

## Sheet: C
	ALT (U/L)
	Hif2αfl/fl	Hif2αΔLysm
	280.26	464.44
	461.27	553.36
	302.49	594.64
	375.53	683.56
	331.07	677.21
	575.59	585.12

## Sheet: D
	AST (U/L)
	Hif2αfl/fl	Hif2αΔLysm
	324.82	460.26
	314.4	366.49
	369.97	439.43
	279.67	467.21
	317.87	435.95
	269.25	498.47

## Sheet: F
	Fibrosis area (%)
	Hif2αfl/fl	Hif2αΔLysm
	4.71	11.05
	3.85	10.24
	3.21	10.22
	4.43	15.46
	4.15	11.3
	5.11	11.49
	4.2	8.66
	5.75	11.37
	7.12	9.09

## Sheet: G
	steatosis
	Hif2αfl/fl	Hif2αΔLysm
	2	2
	3	1
	1	2
	1	3
	2	3
	1	3
	3	1
	3	1
	3	2

## Sheet: H
	lobular inflammation
	Hif2αfl/fl	Hif2αΔLysm
	1	2
	1	3
	1	2
	3	3
	2	3
	2	3
	1	3
	1	3
	1	3

## Sheet: I
	hepatocyte ballooning
	Hif2αfl/fl	Hif2αΔLysm
	1	2
	1	2
	1	2
	1	1
	1	1
	1	0
	1	1
	0	1
	1	1

## Sheet: J
	NAFLD activity
	Hif2αfl/fl	Hif2αΔLysm
	4	6
	5	6
	3	6
	5	7
	5	7
	4	6
	5	5
	4	5
	5	6

## Sheet: K
	mRNA relative expression
	Tnfa	Il1b	Il6	Ccl2	F4/80
Hif2αfl/fl	1.31	0.5	0.94	1.22	0.44
	0.97	0.77	1.51	0.74	1.69
	0.95	0.59	0.64	0.62	0.92
	0.78	1.89	1.32	1.46	1.14
	1.08	1.19	0.74	0.88	0.63
	0.91	1.08	0.85	1.09	1.19
Hif2αΔLysm	2.51	1.52	1.81	5.18	1.34
	1.36	3.55	1.53	2.18	4.22
	3.65	1.92	1.39	3.39	0.98
	2.67	1.25	5.24	7.75	2.6
	2.05	3.27	4.29	4.64	2.82
	2.29	2.58	1.99	4.94	1.17

[truncated: 1 more sheets: L]
