# Supplementary material for: Sphingosine d18:1 promotes nonalcoholic steatohepatitis by inhibiting macrophage HIF-2α
Source: Nat Commun. 2024 Jun 4;15:4755. doi: 10.1038/s41467-024-48954-2 (PMC11150497; doi:10.1038/s41467-024-48954-2)
Supplement: Supplementary file 4 — Source Data [file 41467_2024_48954_MOESM4_ESM.zip › 5-source data-20240511/Source data Fig7.xlsx]

## Sheet: A
	Liver weight (g)
	Vehicle	FG4592
	1.95	1.55
	1.73	1.6
	1.91	1.65
	1.92	1.7
	1.89	1.71
	1.69	1.7

## Sheet: B
	Liver weight/BW (%)
	Vehicle	FG4592
	8.19	6.82
	7.39	6.67
	7.97	6.69
	8.06	7.09
	7.73	7.39
	7.16	7.15

## Sheet: C
	ALT (U/L)
	Vehicle	FG4592
	384.65	189.35
	525.97	387.83
	483.09	203.64
	443.4	383.06
	475.16	165.53
	643.46	276.68

## Sheet: D
	AST (U/L)
	Vehicle	FG4592
	399.43	381.37
	389.71	343.86
	442.5	259.12
	417.49	311.91
	379.98	206.33
	486.95	314.69

## Sheet: F
	Fibrosis Area (%)
	Vehicle	FG4592
	2.77	1.44
	3.29	1.11
	3.02	1.24
	2.83	1.35
	3.1	1.65
	3.2	1.29
	1.72	1.12
	2.53	0.99
	1.44	0.91

## Sheet: G
	steatosis
	Vehicle	FG4592
	3	3
	3	2
	2	3
	3	3
	3	2
	2	2
	2	3
	2	3
	3	2

## Sheet: H
	lobular inflammation
	Vehicle	FG4592
	2	2
	2	1
	2	1
	2	1
	2	1
	2	2
	2	2
	2	2
	3	1

## Sheet: I
	hepatocyte ballooning
	Vehicle	FG4592
	1	0
	1	0
	0	0
	1	1
	1	0
	1	0
	0	0
	1	0
	0	0

## Sheet: J
	NAFLD activity
	Vehicle	FG4592
	6	5
	6	3
	4	4
	6	4
	5	3
	5	4
	4	6
	5	5
	6	3

## Sheet: K
	mRNA relative expression
	Tnfa	Il1b	Ccl2	Il6	F4/80
Vehicle	0.83	1.25	0.95	0.92	0.9
	1.04	0.92	1.1	1.07	1.2
	0.81	0.94	1.23	0.95	1.12
	1.19	0.82	1.1	1.1	1.13
	1.24	0.98	0.81	1.06	0.88
	0.89	1.09	0.8	0.91	0.77
FG4592	0.3	0.41	0.4	0.28	0.42
	0.44	0.71	0.33	0.43	0.44
	0.36	0.76	0.62	0.17	0.63
	0.8	0.71	0.34	0.28	0.58
	0.57	0.73	0.78	0.29	0.58
	0.47	0.78	0.66	0.83	0.4

[truncated: 1 more sheets: L]
