# Supplementary material for: Sphingosine d18:1 promotes nonalcoholic steatohepatitis by inhibiting macrophage HIF-2α
Source: Nat Commun. 2024 Jun 4;15:4755. doi: 10.1038/s41467-024-48954-2 (PMC11150497; doi:10.1038/s41467-024-48954-2)
Supplement: Supplementary file 4 — Source Data [file 41467_2024_48954_MOESM4_ESM.zip › 5-source data-20240511/Source data Fig6.xlsx]

## Sheet: A
	Luciferase activity fold change
	Control	PT2385	So(d18:1)	So(d16:1)	Sa(d18:1)	So(d20:1)
	1.14	0.2	0.65	1.13	0.94	1.02
	1.01	0.22	0.48	1.06	0.68	0.97
	0.85	0.15	0.57	0.8	0.84	0.84
																						0.18		0.057
																						0.4758		0.9905
																						-0.63		-0.753
																						0.0003		< .0001
																						-0.253		-0.377
																						0.1716		0.0215
																						0.177		0.053
																						0.4944		0.9928
																						—		-0.123
																						—		0.7981
																								—
																								—

## Sheet: B
	Luciferase activity fold change
	Control	PX-478	So(d18:1)
	1.13	0.39	1.06
	1.01	0.42	0.93
	1.02	0.46	0.97
	0.94	0.45	0.95
	0.94	0.47	1.05
	0.96	0.39	0.96

## Sheet: C
	Luciferase activity fold change
	Control	PT2385	So(d18:1)
	1.04	0.39	0.56
	0.89	0.42	0.56
	0.83	0.38	0.52
	1.17	0.45	0.48
	1.06	0.44	0.48

## Sheet: G
	Luciferase activity fold change
	WT			Mutant
	Control	PT2385	So(d18:1)	Control	PT2385	So(d18:1)
	0.99	0.31	0.31	0.97	1.04	0.95
	0.97	0.34	0.35	1.2	1.03	0.99
	1.04	0.32	0.33	1.22	0.98	0.93
	1.03	0.2	0.22	0.81	0.82	1.18
	1.07	0.38	0.48	1.06	0.89	1.17
	0.98	0.3	0.51	1.08	0.86	0.95

## Sheet: H
	Luciferase activity fold change
	Control	So(d18:1)
	0.6	0.88
	0.59	0.92
	0.73	1.2
