# Supplementary material for: Sphingosine d18:1 promotes nonalcoholic steatohepatitis by inhibiting macrophage HIF-2α
Source: Nat Commun. 2024 Jun 4;15:4755. doi: 10.1038/s41467-024-48954-2 (PMC11150497; doi:10.1038/s41467-024-48954-2)
Supplement: Supplementary file 4 — Source Data [file 41467_2024_48954_MOESM4_ESM.zip › 5-source data-20240511/Source data SupFig1.xlsx]

## Sheet: A
	ALT (U/L)
	0 week	2 weeks	8 weeks
1	82.97	189.35	384.65
2	54.39	187.83	525.97
3	40.1	203.64	483.1
4	75.03	183.06	443.4
5	60.74	165.54	475.16
6	49.63	276.68	643.46

## Sheet: B
	AST (U/L)
	0 week	2 weeks	8 weeks
1	159.1	181.37	399.43
2	77.14	243.86	389.71
3	99.36	259.12	442.5
4	145.21	211.91	417.49
5	147.99	206.33	379.98
6	102.14	214.69	486.95

## Sheet: C
	Liver So(d18:1) relative concentration fold change
	0 week	2 weeks	8 weeks
1	1.07	0.6	0.91
2	0.87	0.59	0.56
3	1.1	0.82	0.85
4	0.89	0.74	1
5	0.99	0.56	0.97
6	1.08	0.7	0.92

## Sheet: D
	Serum concentration (nmol/L)
	Total Ceramide	Cer(d18:1/24:1)	Cer(d18:1/24:0)	Cer(d18:1/22:0)	Cer(d18:1/20:0)	Cer(d18:1/18:0)	Cer(d18:1/16:0)
3	1602.11	334	980	242	99.7	205	156
	1224.06	265	667	258	104	133	103
	1895.32	266	1230	366	112	133	88
	1818.97	374	998	389	188	234	157
	2006.1	391	1250	333	127	98.4	95.2
	1744.48	463	930	307	137	171	136
4	1819.98	410	990	380	115	162	122
	1091.8	281	617	163	67	58.6	182
	2900.33	470	1810	580	150	150	103
	1855.03	346	1150	326	91.5	106	132
	997.15	279	485	192	83	190	138
	2276.64	369	1480	385	155	143	128
5	1212.2	210	749	227	56.8	107	98
	1574.32	241	1010	286	117	140	116
	1219.74	218	755	220	68	88.8	110

## Sheet: E
	Serum concentration of S1P(d20:0)
	NAS-3	NAS-4	NAS-5
1	0.0083	0.0005	0.0002
2	0.0056	0.0005	0.0064
3	0.0103	0.0005	0.0062
4	0.0002	0.0059
5	0.0055	0.0054
6	0.0063	0.008

## Sheet: F
	Serum concentration of S1P(d16:0)
	NAS-3	NAS-4	NAS-5
1	0.06	0.0658	0.0686
2	0.0591	0.0275	0.0773
3	0.0663	0.0596	0.0437
4	0.0813	0.0707
5	0.0777	0.0705
6	0.0585	0.0443

## Sheet: G
	Serum concentration of S1P(16:0）
	NAS-3	NAS-4	NAS-5
1	0.0158	0.0147	0.0137
2	0.0188	0.018	0.0177
3	0.0127	0.0146	0.0095
4	0.0106	0.015
5	0.0082	0.0133
6	0.0133	0.0142

## Sheet: H
	Serum concentration of So(d20:0) (μmol/L)
	NAS-3	NAS-4	NAS-5
1	1.21	0.93	0.97
2	0.96	0.92	1
3	0.97	0.97	0.95
4	0.97	0.95
5	0.96	0.97
6	0.94	0.92

## Sheet: I
	Serum concentration of So(d16:0) (μmol/L)
	NAS-3	NAS-4	NAS-5
1	2.95	2.14	2.25
2	2.29	2.26	2.36
3	2.33	2.38	2.15
4	2.24	2.26
5	2.11	2.33
6	2.14	2.22

## Sheet: J
	Serum concentration (μmol/L)
	1	2
1	0.23	0.31
2	0.19	0.22
3	0.22	0.27
4	0.19	0.1
5	0.22	0.2
6	0.09
7	0.25
8	0.23
9	0.08
10	0.2

[truncated: 1 more sheets: K]
