# Supplementary material for: Sphingosine d18:1 promotes nonalcoholic steatohepatitis by inhibiting macrophage HIF-2α
Source: Nat Commun. 2024 Jun 4;15:4755. doi: 10.1038/s41467-024-48954-2 (PMC11150497; doi:10.1038/s41467-024-48954-2)
Supplement: Supplementary file 4 — Source Data [file 41467_2024_48954_MOESM4_ESM.zip › 5-source data-20240511/Source data Supplementary Table 1.xlsx]

## Sheet: Supplementary Table 1
	Sex	Age（y)	BMI（kg/m2)	TG（mmol/L)	TC（mmol/L)	ALT （U/L）	GGT (U/L)	AST（U/L)	Fibroscan (CAP)
Healthy volunteer1	Female	65	20.28	0.94	5.93	9	20	20	100
Healthy volunteer2	Female	64	24.67	0.8	4.67	22	22	21	213
Healthy volunteer3	Female	61	22.48	1.64	6.27	18	34	21	166
Healthy volunteer4	Male	24	19.61	0.42	3.28	20	12	20	173
Healthy volunteer5	Male	22	22.31	0.62	2.61	13	15	18	161
Healthy volunteer6	Female	40	19.92	0.96	4.08	6	9	13	137
Healthy volunteer7	Female	63	20.2	1.47	6.45	14	28	25	170
Healthy volunteer8	Female	49	22.31	0.67	5.87	16	16	11	113
Healthy volunteer9	Male	29	23.15	0.97	4.94	22	34	22	228
Healthy volunteer10	Female	45	22.21	0.91	4.87	23	18	25	206
Healthy volunteer11	Male	21	21.47	0.4	4	11	15	29	167
Healthy volunteer12	Male	45	24.15	1.08	4.78	12	14	18	241
Healthy volunteer13	Female	54	18.34	1.43	5.38	12	15	18	213
Healthy volunteer14	Male	53	21.8	0.92	5.38	21	35	32	234
Healthy volunteer15	Male	51	24.66	1.2	4.43	16	18	20	221
Healthy volunteer16	Male	44	19.27	1.24	5.6	28	52	24	151
NASH patient1	Male	42	29.4126	1.88	4.44	91	52	45	306
NASH patient2	Female	37	23.5615	1.84	3.85	69	182	52	241
NASH patient3	Female	63	24.0238	2.33	6.1	119	64	85	350
NASH patient4	Male	21	27.7743	1.06	4.5	113	70	58	352
NASH patient5	Female	66	29.6875	0.87	3.58	32	21	46	292
NASH patient6	Male	30	29.7265	1.06	4.5	109	81	76	270
NASH patient7	Female	67	26.3465	2.49	5.5	217	47	84	350
NASH patient8	Male	41	38.8187	1.61	5.11	54	31	39	279
NASH patient9	Male	23	19.4458	0.98	3.47	122	32	71	359
NASH patient10	Female	51	25.3906	1.95	6.94	70	119	46	319
NASH patient11	Female	43	22.4082	1.07	6.34	44	41	83	243
NASH patient12	Male	25	36.6289	2.48	4.99	70	281	92	136
NASH patient13	Male	53	27.6817	1.29	4.5	118	57	49	252
NASH patient14	Female	49	29.7442	2.24	7.13	235	258	95	100
NASH patient15	Female	40	21.5645	2.2	6.31	89	77	43	279
NASH patient16	Male	37	30.0712	1.15	3.89	154	50	93	270
