# Supplementary material for: Sphingosine d18:1 promotes nonalcoholic steatohepatitis by inhibiting macrophage HIF-2α
Source: Nat Commun. 2024 Jun 4;15:4755. doi: 10.1038/s41467-024-48954-2 (PMC11150497; doi:10.1038/s41467-024-48954-2)
Supplement: Supplementary file 4 — Source Data [file 41467_2024_48954_MOESM4_ESM.zip › 5-source data-20240511/Source data SupFig6.xlsx]

## Sheet: A
	Body weight (g)
	Vehicle	FG4592
	23.8	22.77
	23.44	24.05
	23.95	24.65
	23.81	23.98
	24.39	23.16
	23.57	23.81

## Sheet: B
	Hepatic TG (mg/g liver)
	Vehicle	FG4592
	258.06	322.55
	280.15	228.47
	273.3	260.05
	275.07	210.36
	318.13	244.37
	305.1	321.23

## Sheet: C
	Serum TG (mg/dL)
	Vehicle	FG4592
	107.95	109.6
	93.04	76.48
	79.79	98.56
	103.53	78.69
	84.76	77.58
	105.74	131.14

## Sheet: D
	Hepatic CE (mg/g liver)
	Vehicle	FG4592
	6.61	6.91
	7.69	7.22
	6.07	7.93
	7.54	7.62
	9.24	7.77
	6.14	8

## Sheet: E
	Serum CE (mg/dL)
	Vehicle	FG4592
	493.53	529.33
	340.55	379.61
	413.78	573.27
	347.06	579.78
	330.79	321.02
	345.43	483.76

## Sheet: F
	Serum NEFA (mmol/L)
	Vehicle	FG4592
	1.08	0.91
	1.02	1.08
	1.29	1.17
	1.14	1.09
	1.43	1.04
	1.18	1.49

## Sheet: G
	mRNA relative expression
	Cd36	Srebp1c	Acaca	Fasn	Scd1
Vehicle	0.77	1.23	1.09	0.87	1.72
	0.74	1.36	1.23	0.87	0.74
	0.99	0.57	0.76	0.97	0.88
	1.16	0.64	1.25	0.99	0.91
	1.19	1.44	0.93	1.11	0.79
	1.16	0.75	0.74	1.18	0.97
FG4592	0.66	0.7	0.93	0.36	1.6
	1.64	0.59	0.4	0.53	0.71
	1.16	0.77	0.81	0.35	0.99
	0.48	0.93	1.41	0.85	1.08
	1.19	1.09	1.49	0.65	1.19
	0.84	1.25	1.18	0.49	1.46
