# Supplementary material for: Sphingosine d18:1 promotes nonalcoholic steatohepatitis by inhibiting macrophage HIF-2α
Source: Nat Commun. 2024 Jun 4;15:4755. doi: 10.1038/s41467-024-48954-2 (PMC11150497; doi:10.1038/s41467-024-48954-2)
Supplement: Supplementary file 4 — Source Data [file 41467_2024_48954_MOESM4_ESM.zip › 5-source data-20240511/Source data Fig1.xlsx]

## Sheet: A
	Sample	C7	C13	C8	C9	C1	C3	C12	C14	C10	C6	C15	C11	C16	C5	C2	C4	N3	N7	N9	N2	N5	N1	N4	N6	N14	N8	N13	N16	N10	N11	N12	N15
	Group	CON	CON	CON	CON	CON	CON	CON	CON	CON	CON	CON	CON	CON	CON	CON	CON	NASH	NASH	NASH	NASH	NASH	NASH	NASH	NASH	NASH	NASH	NASH	NASH	NASH	NASH	NASH	NASH
Sphingolipid	Sa (C17)	7430	8220	14100	16800	7410	2670	9870	1660	32600	6390	9670	588	1400	17700	36300	7640	14200	17500	6530	16800	15700	9020	7730	4720	31000	5910	26000	28200	13300	18700	26300	5980
	So1P (C17)	1280	319	510	3130	17500	2750	3700	5470	7550	8100	5400	2160	4810	407	5300	9640	9150	13200	6040	3550	10600	14500	5580	11700	10100	2250	7660	17500	6060	12500	7510	1890
	Sa1P (C17)	64700	81800	52500	78900	97400	102000	81800	70000	101000	83500	90200	106000	96500	87200	138000	129000	75300	101000	84300	136000	75400	112000	88200	79100	88900	95300	115000	92400	70300	109000	112000	123000
	Cer (C12)	22600	19200	13100	21300	14400	23500	33900	21800	41600	30900	31100	39800	28900	36300	25300	24100	19000	39800	28700	71800	49900	19400	28100	29800	16100	19800	37600	42800	31600	28600	93400	46300
	Cer (C25)	36500000	58700000	36400000	38500000	20700000	46800000	62000000	53100000	57700000	32700000	27300000	39300000	15900000	23400000	36400000	31600000	46500000	55400000	39500000	42100000	51500000	47800000	61800000	133000000	55900000	64100000	68200000	48300000	82500000	78400000	44400000	59000000
	Cer1P (C12)	69600	105000	101000	110000	151000	124000	139000	120000	136000	90300	121000	99800	93300	127000	118000	94100	141000	146000	180000	281000	160000	180000	180000	184000	170000	156000	180000	236000	194000	257000	243000	331000
	SM (C12)	39000000	49000000	27600000	25400000	20200000	45800000	39600000	16400000	39600000	24500000	14300000	25800000	23600000	10000000	30000000	11700000	44100000	43900000	19800000	37100000	41700000	33500000	26600000	32300000	23500000	39300000	48700000	44700000	56600000	66100000	46200000	33900000
	C18 DHcer	189000	261000	125000	230000	231000	265000	209000	157000	307000	296000	197000	203000	136000	236000	177000	186000	778000	476000	511000	384000	258000	574000	367000	611000	667000	655000	319000	420000	469000	996000	1110000	1140000
	d18:0 Sa	2690	2150	1750	373	2920	3470	1530	2480	2430	3830	3510	2350	1730	8780	2500	3640	3210	2070	1440	1540	3720	1830	2510	2290	1680	5020	3820	4000	2770	3980	7510	3780
	SM 18:0	126000000	161000000	107000000	141000000	119000000	149000000	143000000	147000000	151000000	136000000	161000000	179000000	171000000	133000000	142000000	141000000	191000000	222000000	232000000	211000000	182000000	210000000	191000000	225000000	282000000	219000000	233000000	282000000	234000000	264000000	238000000	287000000
	SM 24:0	498000000	558000000	468000000	553000000	482000000	583000000	495000000	585000000	553000000	494000000	585000000	583000000	684000000	451000000	562000000	583000000	721000000	755000000	738000000	714000000	684000000	780000000	696000000	848000000	1040000000	866000000	900000000	1070000000	951000000	985000000	897000000	1070000000
	SM 18:1	95800000	116000000	85300000	110000000	96100000	109000000	102000000	92900000	109000000	101000000	104000000	144000000	93700000	121000000	119000000	118000000	112000000	139000000	179000000	124000000	124000000	139000000	140000000	131000000	196000000	173000000	142000000	182000000	170000000	192000000	144000000	211000000
	SM 24:1	452000000	557000000	455000000	541000000	487000000	516000000	498000000	595000000	558000000	512000000	591000000	667000000	730000000	529000000	555000000	614000000	685000000	739000000	862000000	778000000	668000000	737000000	767000000	802000000	1060000000	814000000	875000000	1120000000	845000000	929000000	820000000	1070000000
	SM 17:0	76500000	99200000	84500000	101000000	83400000	96300000	88600000	83500000	93200000	77600000	76300000	110000000	74700000	69700000	105000000	90000000	86300000	91100000	132000000	98100000	102000000	107000000	102000000	126000000	137000000	122000000	133000000	115000000	147000000	153000000	83600000	127000000
	SM 14:0	67700000	84500000	69100000	89400000	65600000	74500000	79500000	107000000	88900000	94300000	115000000	128000000	134000000	111000000	83600000	117000000	111000000	155000000	168000000	159000000	124000000	139000000	154000000	165000000	205000000	150000000	148000000	214000000	145000000	150000000	178000000	204000000
	SM 16:0	76400000	84500000	69300000	78200000	72100000	82300000	71600000	82700000	73800000	62200000	75600000	88400000	84600000	61600000	88400000	84500000	93600000	80200000	95900000	78800000	88900000	90200000	93200000	112000000	152000000	114000000	110000000	136000000	125000000	128000000	120000000	154000000
	SM 20:0	349000000	414000000	336000000	370000000	340000000	379000000	375000000	430000000	396000000	366000000	445000000	478000000	488000000	369000000	353000000	440000000	518000000	531000000	537000000	544000000	459000000	512000000	561000000	669000000	718000000	566000000	655000000	784000000	639000000	708000000	753000000	805000000
	SM 22:0	86000000	90200000	83000000	83300000	78300000	116000000	93500000	88700000	91900000	68400000	105000000	83300000	105000000	70100000	107000000	106000000	105000000	146000000	132000000	130000000	128000000	108000000	109000000	175000000	182000000	154000000	164000000	164000000	160000000	153000000	180000000	136000000
	DHSM 12:0	3110000	4040000	1910000	1570000	1230000	3020000	2440000	1220000	3650000	1930000	936000	1610000	1640000	693000	1850000	888000	3810000	3100000	1390000	3490000	3140000	2210000	2000000	1800000	1580000	2810000	3340000	3730000	3990000	6170000	3730000	2720000
	DHSM 18:0	48300000	47100000	29900000	35500000	30400000	40300000	41900000	56100000	33900000	44500000	30700000	42000000	77200000	25800000	31200000	29800000	74200000	73900000	44700000	79600000	54800000	83600000	45300000	58500000	45800000	76900000	64400000	87200000	41800000	79300000	109000000	87000000
	DHSM 24:0	136000000	163000000	129000000	157000000	101000000	158000000	141000000	173000000	137000000	107000000	151000000	154000000	156000000	98600000	169000000	157000000	183000000	191000000	157000000	151000000	187000000	185000000	173000000	256000000	295000000	215000000	239000000	307000000	250000000	239000000	252000000	245000000
	S-1-P 18:1	15000	25100	10700	15900	31700	31600	26900	19600	9760	20600	12800	19000	19600	11300	26100	20700	15400	23000	49400	28900	33300	31000	39100	6880	15300	28900	20900	17700	34100	31100	38900	24500
	S-1-P 16:1	33500	43100	33900	75000	84900	74300	42000	54400	60400	44600	35800	36600	92800	90100	99600	132000	39000	154000	48600	32800	30900	81700	34100	49900	82600	67600	103000	104000	66600	80400	73300	25200
	S-1-P 16:0	88500	104000	89500	115000	124000	155000	115000	109000	131000	109000	107000	131000	79000	117000	134000	146000	110000	104000	117000	144000	104000	116000	125000	95700	79800	133000	130000	145000	104000	135000	162000	146000
	S-1-P 18:0	705000	679000	661000	756000	824000	946000	691000	791000	775000	915000	653000	994000	646000	963000	1210000	1220000	729000	913000	1070000	1110000	738000	965000	1020000	854000	987000	1040000	1070000	985000	972000	929000	1190000	1140000
	d18:0 Sa1P	11200	14300	3830	6260	6810	9390	4430	10900	13900	17200	9060	11200	8210	12400	10100	4170	6300	10900	7790	12800	8230	11400	12300	21200	26700	9300	19900	4000	4530	8420	18400	14600
	C16:0 Cer	853000	1080000	864000	1400000	1300000	1020000	1620000	1300000	1860000	1320000	1750000	2190000	2670000	1620000	1040000	1510000	1850000	1600000	2360000	2180000	1670000	1920000	1760000	2250000	2190000	2030000	2560000	2820000	2580000	3480000	3250000	2870000
	C18:0 Cer	823000	1220000	580000	901000	1540000	1320000	1500000	849000	1500000	1250000	1200000	1230000	928000	1050000	1010000	781000	2750000	2280000	3040000	2650000	1270000	2640000	1560000	3080000	2800000	3270000	2160000	2340000	2070000	4130000	5650000	5510000
	C18:1 Cer	22700	45400	26000	19500	24400	26700	14300	29600	46500	28400	20300	32000	46800	70400	48500	24400	88900	140000	43000	81500	17100	50100	44200	45700	50600	76300	54600	100000	72400	111000	65500	174000
	C20:0 Cer	1350000	2400000	1700000	1890000	3760000	2440000	2560000	1990000	2110000	1960000	2290000	2090000	2210000	1790000	1900000	1280000	3920000	4950000	3970000	5210000	2750000	3600000	2250000	5640000	4990000	4300000	3860000	3180000	3270000	5810000	8100000	8280000
	C22:0 Cer	26300000	38700000	32300000	25200000	21100000	35900000	35300000	41100000	26900000	22600000	35200000	36600000	26500000	19000000	28900000	28700000	65400000	65200000	41300000	55200000	51200000	38700000	41000000	101000000	85100000	64900000	64000000	57300000	54200000	71300000	76200000	86500000
	C24:1 Cer	33900000	51300000	39100000	44500000	98500000	45800000	54100000	42600000	49200000	42300000	44700000	55600000	48100000	21900000	28300000	32100000	93800000	62600000	76300000	71800000	55600000	73500000	55400000	103000000	84400000	75000000	89400000	69100000	70300000	95200000	89500000	139000000
	C24:0 Cer	146000000	173000000	141000000	162000000	127000000	163000000	159000000	186000000	171000000	145000000	185000000	200000000	170000000	138000000	163000000	176000000	214000000	250000000	209000000	230000000	211000000	228000000	234000000	281000000	327000000	267000000	290000000	310000000	265000000	295000000	291000000	329000000
	C25:0 Cer	13400000	15800000	9380000	18400000	11400000	16000000	24600000	16600000	23400000	17100000	12100000	21400000	11500000	10900000	7890000	21000000	20600000	15400000	17600000	16500000	21700000	19700000	19700000	37400000	29700000	12600000	27500000	21000000	24400000	33100000	16000000	32600000
	C16:0 DHCer	154000	176000	109000	191000	171000	162000	162000	177000	254000	215000	190000	203000	208000	169000	138000	258000	300000	220000	242000	308000	227000	188000	228000	348000	395000	192000	252000	280000	364000	395000	359000	287000
	C24:1 DHCer	2550000	3480000	2530000	2840000	6250000	3040000	3200000	3080000	3700000	2790000	2630000	2590000	2560000	1510000	2140000	1980000	8340000	5190000	4220000	4000000	3540000	4850000	4120000	7740000	6090000	5730000	5520000	5490000	6140000	7620000	6160000	8700000
	C24:0 DHCer	9480000	12700000	7860000	9020000	5500000	12600000	10000000	13400000	10300000	7960000	11000000	9780000	7340000	5970000	11400000	8480000	17800000	15600000	8700000	11400000	14900000	12100000	13900000	29800000	22300000	17200000	17800000	19000000	17200000	19700000	17400000	21200000
	C16:0 GlcCer	1970000	1370000	2500000	2920000	2620000	2350000	2360000	2800000	3270000	2370000	3740000	4380000	4450000	3770000	2270000	2970000	3340000	2030000	5520000	4720000	2980000	4220000	3130000	2900000	3220000	4630000	4620000	4610000	5890000	8560000	4720000	3780000
	C18:0 GlcCer	401000	328000	323000	433000	705000	510000	549000	458000	955000	878000	518000	952000	742000	657000	393000	477000	837000	392000	1310000	1030000	628000	588000	653000	380000	627000	755000	617000	828000	951000	1550000	593000	828000
	C24:1 GlcCer	17000000	10500000	14800000	19500000	47200000	20700000	22000000	15300000	28200000	26400000	22300000	28500000	31200000	18600000	10500000	20800000	32600000	15600000	43800000	34700000	25600000	28600000	24300000	16400000	24100000	23400000	31100000	33700000	42600000	65700000	30900000	38300000
	C12:0 DHGlcCer	1250000	2140000	1530000	1530000	351000	1640000	2850000	1920000	1940000	878000	908000	845000	147000	571000	1670000	367000	1130000	2520000	1060000	1260000	1770000	1690000	2830000	7300000	1400000	3870000	2690000	1300000	3410000	2680000	2040000	1170000
	C16:0 DHGlcCer	638000	786000	844000	730000	1110000	939000	710000	1270000	1030000	611000	611000	1240000	1030000	871000	1200000	1780000	1020000	985000	864000	1110000	823000	842000	1580000	1680000	1020000	1570000	1400000	1970000	1420000	1490000	1700000	1220000
	C18:0 DHGlcCer	33500	43100	70400	37800	73300	51500	35600	72500	56700	42700	56500	37400	42200	58600	76800	91100	42000	46200	30400	38400	47500	52500	73900	69300	51400	124000	116000	82000	48600	72800	92700	59500
	C24:0 DHGlcCer	1690000	998000	1980000	1860000	1480000	1890000	1790000	1810000	1830000	1470000	2030000	1800000	2180000	907000	1500000	1540000	2530000	1150000	2090000	2300000	2290000	1760000	1750000	1800000	2090000	2360000	3500000	3150000	3310000	4020000	3270000	2320000
	C16:0 LacCer	29700000	35400000	41200000	46100000	44900000	35700000	46100000	45000000	58600000	58100000	43800000	65500000	56400000	44700000	44800000	61000000	48300000	36100000	73000000	54400000	63800000	57800000	56100000	51800000	71800000	61600000	74500000	69900000	76700000	91800000	82000000	67000000
	C24:0 LacCer	6950000	5750000	5380000	6450000	5180000	6980000	5620000	7180000	8400000	6120000	5410000	6680000	11400000	2140000	5770000	6070000	12000000	4100000	6740000	5540000	7010000	5270000	7260000	7320000	12000000	15300000	17000000	7840000	8520000	14200000	12200000	8880000
	C16:0 Cer1P	26600000	43600000	21600000	29400000	22100000	37400000	34400000	39700000	36900000	37400000	27600000	42200000	29800000	20900000	19600000	34100000	59400000	64600000	36000000	37800000	36900000	38000000	43200000	94000000	69300000	58500000	51600000	48000000	51100000	61700000	58600000	87000000
	C24:0 Cer1P	24900	35200	49800	40200	49100	32000	51700	38200	25500	31200	34700	53800	43000	50600	48900	16300	54600	91300	68400	138000	45700	49400	56300	54100	70500	53700	63200	74900	74800	109000	117000	80000
	C12:0 DHCer1P	20100	3580	2940	2900	7420	3830	3040	2320	1730	1850	2670	19000	20100	1140	18100	41400	886	12100	28100	3320	29000	2640	20200	4850	7050	24800	3320	2000	4530	4070	31400	33900
	C24:0 DHCer1P	1540	3180	1660	1840	1070	1970	5130	1560	2500	2980	2190	1660	2640	1620	2150	640	8590	2890	1220	3370	3870	793	2940	2430	4050	2710	4110	7930	2460	1770	0	5070
	Glucosyl(a) C12 Ceramide	1300000	1350000	1190000	1010000	2200000	1210000	1500000	1240000	1330000	1510000	926000	1050000	904000	444000	577000	880000	2830000	1790000	1280000	1640000	1710000	1650000	1310000	2410000	1640000	1430000	2500000	1620000	2150000	3690000	2020000	3240000
	Lactosyl (a) C12 Ceramide	219000	230000	239000	174000	309000	137000	247000	265000	291000	166000	90500	125000	259000	91100	461000	156000	376000	392000	333000	634000	303000	277000	129000	359000	340000	471000	313000	244000	201000	471000	291000	771000
	Sample	C7	C13	C8	C9	C1	C3	C12	C14	C10	C6	C15	C11	C16	C5	C2	C4	N3	N7	N9	N2	N5	N1	N4	N6	N14	N8	N13	N16	N10	N11	N12	N15
	Group	CON	CON	CON	CON	CON	CON	CON	CON	CON	CON	CON	CON	CON	CON	CON	CON	NASH	NASH	NASH	NASH	NASH	NASH	NASH	NASH	NASH	NASH	NASH	NASH	NASH	NASH	NASH	NASH
CE	CE14:0	44300	12900	63700	45700	12400	50100	9220	12900	9920	62600	73700	91600	152000	170000	49400	113000	69500	159000	279000	130000	12000	35500	132000	52500	80800	225000	102000	15900	69000	78000	61800	87800
	CE14:1	36300	31000	116000	48400	15700	48500	11300	22800	35600	75300	63600	94200	152000	246000	77300	119000	66900	94800	136000	90300	4300	17800	97900	66700	65200	142000	79700	11300	83500	64300	77600	18900
	CE16:0	1500000	1210000	2040000	1400000	1500000	2760000	1490000	2440000	1930000	3590000	3660000	4320000	3310000	11200000	1890000	8310000	2010000	2220000	2380000	3100000	1640000	1790000	2340000	1840000	3020000	2150000	1410000	2850000	2070000	2200000	1930000	3520000
	CE16:1	2480000	3030000	1850000	2070000	2230000	1640000	1440000	2930000	3020000	1080000	1330000	2250000	3380000	890000	1860000	1870000	2830000	3320000	2670000	2150000	2530000	1900000	1810000	1650000	2800000	2250000	3020000	5130000	2170000	3440000	2470000	3650000
	CE18:0	1970000	2060000	2750000	2830000	2050000	2150000	1610000	3000000	2270000	1980000	2840000	2630000	1430000	1690000	3440000	2970000	2590000	4040000	5440000	3040000	4330000	3730000	3330000	4430000	3500000	3410000	2010000	6090000	3640000	3260000	4010000	4300000
	CE18:1	17000000	21700000	14400000	24900000	22100000	18000000	20900000	20200000	25100000	17600000	20300000	31400000	29200000	21400000	15800000	31300000	19800000	13400000	26700000	16200000	22900000	14300000	26600000	14700000	36000000	21900000	27900000	31500000	22700000	27500000	19800000	28500000
	CE18:2	157000000	188000000	146000000	180000000	155000000	169000000	180000000	199000000	194000000	145000000	206000000	237000000	246000000	198000000	202000000	184000000	227000000	285000000	271000000	224000000	250000000	270000000	290000000	283000000	380000000	327000000	317000000	337000000	285000000	288000000	250000000	391000000
	CE18:3	15800000	26800000	22000000	27700000	23400000	13400000	15600000	35300000	31200000	13400000	15600000	38200000	36800000	23300000	26000000	33000000	18500000	17600000	17000000	22800000	24600000	15100000	37800000	10800000	22000000	24600000	16300000	51300000	13600000	46700000	20800000	31300000
	CE20:0	347000	437000	356000	408000	393000	440000	429000	450000	480000	473000	536000	989000	486000	593000	452000	605000	510000	652000	819000	677000	585000	485000	548000	644000	766000	693000	537000	710000	606000	646000	884000	836000
	CE20:1	898000	650000	1370000	559000	1190000	430000	497000	650000	759000	529000	1050000	813000	773000	339000	996000	710000	820000	568000	858000	802000	1120000	882000	554000	982000	2060000	1510000	1250000	1150000	825000	536000	1890000	979000
	CE20:2	3900000	3990000	4230000	5610000	4960000	4970000	3780000	5320000	4830000	5320000	7120000	5770000	6150000	3060000	3420000	2440000	6510000	6790000	7980000	4990000	7170000	6770000	5480000	5810000	12900000	6430000	5520000	7380000	6740000	8620000	5610000	7840000
	CE20:3	57600000	68800000	44700000	55500000	50600000	72900000	45500000	63500000	72200000	35500000	49700000	43200000	71400000	25800000	68100000	38400000	70100000	98100000	78800000	64800000	84400000	80900000	78000000	40300000	122000000	84500000	57100000	182000000	77100000	94300000	74900000	115000000
	CE20:4	17100000	33200000	27000000	26000000	17300000	17800000	18400000	26500000	22700000	16100000	16100000	28700000	22100000	15900000	35800000	21000000	20400000	23800000	36800000	28500000	31200000	16000000	38900000	10700000	51400000	22900000	24800000	56200000	19000000	38900000	14000000	29000000
	CE20:5	43800000	77600000	80200000	70200000	57800000	52000000	48100000	67300000	52400000	26100000	20300000	52500000	35300000	28400000	73200000	51300000	38600000	56200000	28700000	26300000	40400000	55800000	52400000	11400000	57900000	38000000	50200000	91900000	15800000	66300000	26100000	52800000
	CE22:0	43800	26900	40900	44900	29400	31500	30100	47600	54500	14500	82700	30600	23600	30000	62300	44100	37400	144000	39900	23800	145000	56300	10200	163000	76600	137000	40100	76200	54000	43100	113000	55900
	CE22:1	225000	75600	419000	120000	1290000	121000	140000	99600	207000	165000	239000	157000	153000	68500	94500	148000	191000	143000	279000	244000	174000	268000	112000	258000	340000	294000	248000	242000	271000	182000	286000	295000
	CE22:2	636000	291000	414000	537000	548000	287000	425000	565000	463000	622000	1160000	469000	1400000	167000	302000	493000	638000	453000	713000	616000	715000	880000	481000	726000	1100000	628000	564000	694000	761000	1110000	749000	932000
	CE22:3	730000	495000	482000	658000	427000	388000	478000	648000	457000	581000	851000	556000	1540000	289000	521000	608000	842000	267000	1050000	687000	886000	831000	580000	621000	1190000	918000	1250000	1300000	808000	970000	614000	1120000
	CE22:6	43300000	59200000	72600000	66200000	54000000	48900000	30000000	31500000	51900000	30000000	26400000	71300000	32000000	28100000	66000000	54300000	30500000	34300000	50400000	24400000	43600000	25300000	49800000	6590000	54400000	27700000	44500000	55700000	20600000	75100000	18000000	33700000
	CE24:0	33500	36100	42800	40700	18500	21200	25400	44100	56000	41000	31000	48300	22800	31600	46200	62300	49200	69100	60800	35100	24000	57600	30700	189000	73300	82900	42600	91600	70700	45300	108000	85200
	CE24:1	160000	48700	201000	314000	253000	90700	52500	135000	221000	150000	226000	99700	279000	97200	70900	277000	237000	148000	424000	119000	353000	239000	260000	367000	330000	345000	158000	220000	213000	273000	215000	285000
	CE22:5	11000000	12400000	12900000	13900000	17000000	11200000	8560000	13300000	18600000	11700000	7830000	17200000	12500000	7650000	12800000	12600000	6880000	10700000	18500000	7720000	13200000	6340000	14200000	2980000	16700000	8620000	11400000	18300000	8680000	18700000	4760000	9600000
	Sample	C7	C13	C8	C9	C1	C3	C12	C14	C10	C6	C15	C11	C16	C5	C2	C4	N3	N7	N9	N2	N5	N1	N4	N6	N14	N8	N13	N16	N10	N11	N12	N15
	Group	CON	CON	CON	CON	CON	CON	CON	CON	CON	CON	CON	CON	CON	CON	CON	CON	NASH	NASH	NASH	NASH	NASH	NASH	NASH	NASH	NASH	NASH	NASH	NASH	NASH	NASH	NASH	NASH
LPC&PC	6_LPC	15400	21900	16700	41600	14000	47100	14200	22100	36800	11700	5950	30300	57400	41200	54100	46800	41300	22200	45300	14900	11300	25200	52600	13300	34200	52900	56400	49100	41100	17900	36200	4710
	7_LPC	349000	382000	317000	355000	386000	407000	333000	383000	441000	459000	425000	562000	430000	438000	364000	580000	489000	536000	707000	702000	414000	610000	591000	525000	587000	664000	575000	699000	562000	590000	648000	668000
	8_LPC	81600	95600	59700	85900	104000	87700	68500	92800	103000	90100	73600	123000	89000	98100	105000	99400	76600	155000	132000	103000	101000	124000	128000	101000	128000	140000	137000	145000	111000	152000	158000	128000
	9_LPC	122000	112000	91900	140000	103000	149000	134000	154000	144000	151000	172000	152000	131000	139000	178000	129000	112000	230000	219000	240000	141000	172000	181000	158000	158000	206000	239000	184000	190000	137000	197000	207000
	10_LPC	291000	327000	217000	278000	267000	371000	298000	287000	260000	227000	280000	348000	381000	277000	282000	366000	335000	378000	463000	466000	311000	375000	382000	384000	337000	537000	487000	472000	401000	442000	575000	378000
	11_LPC	668000	778000	576000	711000	709000	896000	720000	757000	827000	631000	729000	879000	783000	626000	866000	867000	745000	882000	1220000	962000	820000	938000	921000	984000	967000	1050000	1190000	1100000	920000	1140000	1020000	1080000
	12_LPC	52100	60300	51900	44200	41700	96500	30800	30700	57600	30500	49400	46500	42500	50000	39100	76800	52000	80200	68400	41000	62300	49200	86800	91100	86100	40500	36100	46600	42400	49100	217000	74000
	13_LPC	50400	109000	41600	83700	29300	61600	86700	93600	70200	18100	68600	91200	134000	73500	51700	78100	42000	134000	185000	52500	71700	138000	104000	150000	196000	106000	164000	194000	127000	166000	174000	138000
	14_LPC	13100000	18000000	12700000	10800000	8070000	19100000	9720000	11700000	18600000	12700000	8940000	9550000	4390000	6450000	9650000	6850000	18100000	25900000	12000000	43500000	24600000	17300000	19100000	22000000	19800000	18600000	16700000	26300000	16200000	27900000	32300000	20400000
	15_LPC	8280000	13900000	11400000	7610000	7980000	12700000	12100000	10600000	17500000	6760000	5750000	7830000	3990000	6080000	7830000	7120000	6900000	12400000	11900000	16000000	15700000	11400000	14500000	20700000	12300000	12100000	12300000	13500000	14100000	14100000	12500000	9290000
	16:0 LPC	96200000	119000000	95100000	107000000	78000000	91900000	107000000	123000000	102000000	107000000	128000000	153000000	150000000	123000000	111000000	122000000	143000000	182000000	187000000	175000000	130000000	167000000	165000000	184000000	233000000	193000000	192000000	265000000	187000000	216000000	210000000	242000000
	18:1 LPC	88300000	114000000	92900000	103000000	86100000	101000000	101000000	117000000	113000000	99000000	110000000	128000000	120000000	105000000	100000000	119000000	115000000	141000000	154000000	156000000	142000000	121000000	153000000	171000000	172000000	146000000	146000000	167000000	163000000	171000000	169000000	169000000
	17_LPC	24300000	39400000	39100000	33200000	28900000	34800000	36300000	44800000	42500000	19600000	20700000	21100000	11000000	17900000	25200000	24700000	19100000	29700000	34500000	32800000	47800000	30800000	44500000	88600000	37500000	34900000	33200000	24000000	50000000	34400000	28600000	24600000
	18:0 LPC	93200000	124000000	97000000	115000000	87000000	110000000	105000000	125000000	118000000	101000000	136000000	145000000	148000000	125000000	101000000	131000000	149000000	177000000	188000000	183000000	151000000	175000000	176000000	200000000	249000000	197000000	193000000	251000000	202000000	208000000	221000000	247000000
	20:0 LPC	6590000	10400000	7770000	6990000	8670000	10400000	6870000	9330000	9370000	5220000	7170000	6010000	7960000	5410000	9590000	9840000	4600000	8190000	7050000	7590000	12800000	5580000	7710000	11500000	16300000	6720000	10000000	7190000	10700000	7350000	7490000	10600000
	22:0 LPC	6070000	8180000	6250000	4220000	3830000	7490000	4120000	7380000	5530000	3250000	4870000	3450000	4980000	2570000	9050000	5780000	3470000	4940000	3020000	3800000	6730000	2910000	4230000	7740000	9870000	4550000	8180000	4630000	6570000	4360000	4580000	5510000
	24:0 LPC	6880000	9700000	7910000	6810000	4630000	8080000	5360000	9760000	6770000	4440000	6790000	5910000	8710000	3610000	14300000	8150000	3870000	7100000	4650000	5460000	9150000	4440000	6510000	8040000	10600000	6780000	12100000	9220000	7360000	6930000	6660000	7820000
	PC_17	96100000	110000000	104000000	93400000	92700000	108000000	99200000	126000000	114000000	103000000	114000000	116000000	138000000	87100000	105000000	122000000	112000000	150000000	126000000	148000000	136000000	132000000	133000000	182000000	225000000	161000000	166000000	174000000	156000000	181000000	173000000	210000000
	PC_16	92200000	116000000	95900000	113000000	86400000	108000000	108000000	135000000	112000000	99800000	121000000	152000000	131000000	124000000	104000000	128000000	134000000	175000000	184000000	186000000	153000000	166000000	179000000	205000000	224000000	192000000	196000000	245000000	195000000	204000000	196000000	227000000
	PC_18	115000000	119000000	106000000	109000000	111000000	127000000	98300000	123000000	107000000	112000000	103000000	106000000	145000000	78100000	117000000	121000000	138000000	163000000	126000000	158000000	151000000	155000000	128000000	184000000	183000000	194000000	163000000	183000000	165000000	202000000	220000000	221000000
	PC 19:0	53100000	62100000	47300000	58700000	32800000	64900000	47800000	65100000	47500000	35100000	53100000	48200000	51400000	29000000	75800000	53300000	72400000	63600000	49800000	48200000	68900000	64800000	56700000	95100000	116000000	78100000	86900000	111000000	95500000	85800000	92700000	89800000
	PC 19:0 Lyso	2430000	3620000	4700000	4180000	4250000	4610000	4370000	6800000	4280000	2330000	2470000	2430000	2340000	2050000	2870000	3310000	2250000	3430000	3530000	3960000	7330000	3480000	3840000	9590000	5410000	3250000	3820000	2800000	5000000	3640000	2820000	3650000
	Sample	C7	C13	C8	C9	C1	C3	C12	C14	C10	C6	C15	C11	C16	C5	C2	C4	N3	N7	N9	N2	N5	N1	N4	N6	N14	N8	N13	N16	N10	N11	N12	N15
	Group	CON	CON	CON	CON	CON	CON	CON	CON	CON	CON	CON	CON	CON	CON	CON	CON	NASH	NASH	NASH	NASH	NASH	NASH	NASH	NASH	NASH	NASH	NASH	NASH	NASH	NASH	NASH	NASH
MAG	MAG 14:0	1280	2000	1140	1340	1820	505	2610	3820	1410	3410	2590	1760	1800	7000	1770	3640	3550	2130	3760	2010	2160	3300	2040	5350	3680	3760	5350	9000	2250	3260	2090	3780
	MAG 14:1	3080	1920	2420	1190	2920	5780	146	1830	4720	1640	2330	3240	4200	6020	442	2080	2170	2730	4780	5700	8620	10400	2730	2560	458	2250	5100	10000	1510	2430	2500	1890
	MAG 16:0	17400	49100	23300	27500	49000	57900	17100	26700	23600	15700	20600	48300	28500	79800	33300	62500	26400	29800	38400	47400	24800	35100	36100	48500	37800	19500	30600	32100	61400	24800	27000	42200
	MAG 16:1	9220	11300	3250	2380	729	3900	9150	498	7550	7110	1460	783	6020	325	5730	3640	8860	6630	13600	1660	5480	4400	2040	1790	3680	5150	2810	6990	4900	5430	1670	3780
	MAG 18:0	32800	29800	17700	50900	52900	35800	34400	24800	34000	36000	35500	45900	30300	67300	40400	48800	31100	45100	45300	66300	53600	27000	32400	61300	40800	57500	35300	59000	32200	40200	44900	56700
	MAG 18:1	70300	185000	13600	31500	80800	147000	45600	80100	146000	51500	81800	56700	43400	36500	82700	33600	150000	59900	254000	91100	153000	73300	26000	250000	121000	88300	74700	34300	170000	42700	89500	37800
	MAG 18:2	55800	286000	11200	70800	100000	117000	58500	112000	175000	48000	153000	48500	40900	64800	73500	27400	147000	84500	279000	105000	206000	128000	42300	443000	228000	123000	95700	19000	232000	15500	60200	6600
	MAG 18:3	495000	337000	337000	347000	434000	297000	349000	398000	450000	325000	469000	472000	317000	443000	410000	653000	360000	369000	424000	527000	435000	556000	328000	397000	375000	387000	329000	496000	227000	404000	442000	466000
	MAG 20:0	3080	1430	3060	4240	1220	1300	1300	3150	2680	6390	4320	2930	1200	1950	3970	3640	5310	355	2250	2130	2740	880	2730	3570	2740	1510	6130	4000	3020	1630	2500	3780
	MAG 20:1	1730	319	1590	1790	2130	1590	3120	248	1260	1710	2940	3240	3910	4310	8010	2260	1770	2010	2520	4040	7050	4940	2620	2810	2740	3020	1530	10500	3270	1630	1390	3310
	MAG 20:2	2750	2000	3890	3050	7350	2240	1370	1750	393	5190	2070	1760	2610	7800	1910	6250	6500	1660	2010	2240	9980	4620	683	1020	766	126	5880	2330	2250	6520	1670	945
	MAG 20:3	2310	9810	2420	3270	4740	1300	4360	9870	4170	10200	8370	3530	5010	3910	3390	6770	1180	7120	1510	2380	1960	5290	2730	1530	3220	6040	4340	8010	9800	6930	4170	11300
	MAG 20:4	2690	5260	1470	2230	2190	10800	3040	746	10900	1640	5180	1080	4200	5860	11000	3130	14800	4970	21900	4270	12300	6370	6830	6130	10600	4280	7130	4000	12800	4070	5840	8340
	MAG 20:5	3010	25900	3830	8040	16000	17700	2170	8950	5670	9370	11100	12900	6610	57500	13800	10400	1670	10700	7550	17700	5880	10600	8310	6380	6420	7550	9190	12000	12100	6520	5010	9920
	MAG 22:0	1920	1920	446	894	4010	2160	1300	1990	2830	3120	1550	4110	5610	2930	3080	4170	1770	2850	4780	3080	2350	2640	2730	382	4580	2650	3060	2000	10500	4070	4170	9450
	MAG 22:1	47100	26900	35500	56300	58500	35400	20800	41100	39100	33400	27100	38300	26400	67700	80700	62300	15900	27100	34500	41200	28800	32400	45500	30600	26400	36400	42200	25800	37600	23700	38500	36800
	MAG 22:2	2880	2310	1140	1340	3280	3030	1300	3820	1260	2980	949	8520	6020	9760	1180	2340	5120	3550	9800	6750	1470	4620	4770	9950	4580	1890	3690	18700	5270	9780	7230	10400
	MAG 22:4	1920	1510	1530	894	2550	3030	2170	498	2510	1710	4660	1170	1200	4470	5300	2080	3550	4270	9300	3550	8810	4620	2040	3060	5510	7550	3820	2990	9800	2430	2500	945
	MAG 22:6	135000	177000	130000	165000	232000	214000	164000	125000	193000	158000	170000	243000	226000	182000	267000	264000	138000	164000	187000	205000	308000	205000	124000	212000	135000	174000	222000	214000	206000	194000	282000	257000
	MAG 24:0	2310	3190	765	2380	365	794	870	995	2830	1710	1550	2060	1800	894	1320	3640	2070	4970	3020	5210	3530	7260	1360	3060	919	16800	3060	6990	5270	4890	2500	8490
	MAG 24:1	768	4310	765	2680	1940	2600	1300	1990	1890	5540	1040	3530	6410	976	882	1910	2370	5700	4780	1070	1370	2640	5000	4600	4580	8290	13000	2990	8540	2430	1670	6450
	MAG 22:5	5120	34000	7910	11000	31200	18400	18300	6300	22100	22600	10500	23000	16200	43900	28400	32100	8860	10300	33100	16400	25600	16300	8420	21600	21100	18700	9190	26000	20900	11000	17000	21600
	MAG 24:2	768	4310	765	1340	1460	2600	3490	3320	944	1270	3110	6460	2410	2190	1100	781	3550	1420	2770	2610	1760	3960	1930	6130	5360	2250	766	1000	1510	2860	836	4710
	MAG 24:3	3840	8610	319	3430	2070	4180	2030	415	550	1990	3450	3430	2410	569	13500	2960	11600	3550	1760	2500	9600	5610	683	382	4130	4160	13100	2170	9550	8150	8630	11600
	Sample	C7	C13	C8	C9	C1	C3	C12	C14	C10	C6	C15	C11	C16	C5	C2	C4	N3	N7	N9	N2	N5	N1	N4	N6	N14	N8	N13	N16	N10	N11	N12	N15
	Group	CON	CON	CON	CON	CON	CON	CON	CON	CON	CON	CON	CON	CON	CON	CON	CON	NASH	NASH	NASH	NASH	NASH	NASH	NASH	NASH	NASH	NASH	NASH	NASH	NASH	NASH	NASH	NASH
FFA	FFA 16:0	9560000	9450000	5780000	8550000	7540000	8780000	10000000	7920000	9110000	9530000	6910000	8500000	8360000	6990000	8900000	6820000	10600000	9670000	11600000	8250000	9030000	9280000	8490000	8020000	8210000	8860000	10200000	8290000	6360000	8660000	7830000	8730000
	FFA 18:1	21500000	18000000	9520000	13900000	15100000	17200000	17800000	15000000	17300000	17200000	11000000	13900000	16000000	11800000	19600000	10700000	17900000	19300000	19600000	13000000	15800000	15300000	13900000	11800000	14200000	14800000	20400000	12200000	9500000	13900000	10400000	12600000
	FFA 14:0	790000	713000	183000	325000	261000	458000	716000	350000	654000	779000	195000	455000	328000	262000	496000	177000	705000	840000	1140000	548000	386000	463000	387000	329000	308000	521000	749000	354000	227000	527000	443000	380000
	FFA 18:0	15000000	12900000	8930000	10100000	11700000	13500000	13300000	10600000	13000000	14100000	8730000	9940000	10300000	10300000	14400000	8180000	14300000	13000000	14200000	10300000	12300000	11200000	11500000	10600000	9930000	14400000	15400000	10500000	8800000	12300000	9280000	9600000
	FFA 18:2	15500000	14500000	7540000	11900000	11200000	13000000	14800000	11700000	14200000	14800000	10200000	12500000	13900000	10400000	15400000	9680000	14900000	15000000	17900000	10300000	12000000	12700000	11100000	11400000	12600000	12200000	15600000	10900000	9750000	10300000	7630000	11600000
	FFA 19:0 IS	9610000	7840000	7490000	6910000	5570000	6700000	8260000	12400000	6710000	7170000	5050000	5260000	4060000	7980000	7730000	4940000	9080000	6470000	10800000	6390000	7870000	7350000	6980000	8950000	3950000	7690000	10100000	5850000	5430000	7930000	4520000	5620000
	FFA 12:0	7940000	7380000	2750000	4800000	3860000	5510000	6850000	3340000	5880000	9820000	2420000	6970000	3680000	6690000	4340000	2700000	7430000	4830000	10800000	6470000	4450000	3630000	2820000	2390000	2770000	4840000	6480000	3250000	2210000	4220000	13400000	3060000
	FFA 20:0	24300000	18100000	14700000	15900000	19200000	18500000	18500000	19700000	18700000	17700000	16000000	17800000	17000000	20000000	21700000	20600000	20900000	18100000	22100000	16300000	18800000	15100000	17000000	16800000	15500000	18100000	24300000	18500000	18400000	18300000	16600000	16600000
	FFA 22:0	26100000	23200000	23500000	22400000	20100000	24500000	23700000	27300000	23400000	21400000	26300000	25100000	23900000	25100000	23700000	30500000	29700000	28100000	23300000	27100000	28500000	26700000	27400000	25100000	21000000	28900000	34700000	28100000	31200000	22900000	27300000	24600000
	FFA 20:5	12400000	20200000	3980000	6140000	4610000	7310000	7490000	4750000	6260000	2360000	1060000	1990000	2480000	2070000	8220000	1180000	8450000	17900000	7330000	3710000	4250000	6630000	3940000	3600000	3490000	4230000	9850000	3980000	1090000	2150000	1750000	4740000
	FFA 20:2	43800000	34300000	12800000	20500000	23000000	29000000	35100000	26900000	36200000	34500000	15300000	22600000	31500000	14800000	37500000	11900000	41200000	40400000	49600000	19900000	27600000	28100000	19500000	21300000	27900000	31800000	45500000	16400000	16100000	14200000	10100000	20600000
	FFA 20:4	1440000	1770000	687000	1000000	1180000	1560000	1120000	1330000	1510000	911000	652000	740000	949000	721000	2310000	746000	1760000	1710000	1840000	1010000	1820000	909000	942000	1130000	1160000	1390000	1180000	889000	564000	572000	714000	1200000
	FFA 22:6	48300000	47200000	28700000	33500000	34000000	48700000	36600000	28600000	39600000	31700000	16200000	21100000	35700000	14900000	46200000	11700000	48200000	47100000	40700000	28300000	32700000	41000000	23900000	27000000	28700000	40300000	47400000	27300000	14500000	22900000	12000000	35100000
	FFA 20:1	53000000	37200000	17700000	21000000	39100000	33700000	37800000	29300000	38200000	30500000	14300000	21800000	26900000	17000000	46100000	18500000	38800000	40700000	49900000	18700000	29500000	26200000	20000000	18600000	24800000	31000000	44100000	17500000	24200000	15100000	12000000	17100000
	FFA10:2	29900	57800	61200	17900	44000	34100	45100	56700	38600	284000	32700	63900	36300	90700	18000	71800	37300	71500	183000	157000	13200	47300	52300	63500	53200	66900	51500	147000	24600	49300	54100	106000
	FFA10:1	124	248	373	373	124	248	497	124	373	497	373	248	248	248	248	248	621	373	497	1370	248	248	497	248	124	1610	745	373	248	124	745	248
	FFA10:0	704	476	828	2340	5090	1610	1950	104	538	3060	911	2480	538	704	1120	1220	6170	2740	870	2030	2240	1200	5150	476	124	973	6130	1530	1560	2940	2320	1900
	FFA12:1	57500	32100	28700	79000	46000	52500	50600	59300	28900	55500	19800	76200	40900	3100	45600	111000	66900	72200	70700	124000	63700	9420	83900	39800	73900	105000	122000	43900	27200	49200	88200	6790
	FFA14:2	82400	79000	103000	80700	74100	51300	62900	89600	59700	72100	69100	83800	77800	77500	76700	76100	97400	116000	81100	103000	86700	83100	91100	114000	82600	86900	89000	64600	68000	68800	96500	97300
	FFA14:1	32900	29400	48800	55700	41600	31300	33200	47800	42500	28700	71500	38000	49300	37800	32200	58700	59000	36300	36500	34500	34100	40200	34400	48900	39100	34000	22400	45200	50000	31300	42000	50100
	FFA14:0	7910	8860	1840	0	911	3310	2030	0	4180	7270	331	2730	0	1320	5960	1590	7760	9610	12300	5070	1200	3850	973	4950	828	3400	9610	663	0	4840	2240	311
	FFA16:1	54900	41300	6810	19500	22000	21700	41900	26100	31900	26200	5860	23300	23000	6210	42200	10600	36400	48900	83900	11500	26700	28900	18900	13700	19800	23200	44600	10000	11200	12900	8160	21000
	FFA16:0	192000	176000	48200	111000	105000	141000	165000	104000	150000	149000	71900	94400	114000	89600	152000	73300	198000	201000	255000	115000	131000	137000	111000	107000	102000	139000	210000	108000	72700	124000	103000	122000
	FFA18:4	246000	289000	270000	268000	230000	211000	288000	271000	281000	283000	300000	275000	268000	245000	257000	279000	279000	181000	264000	290000	267000	313000	264000	293000	276000	248000	266000	257000	267000	296000	276000	243000
	FFA18:3	209000	267000	34200	117000	109000	99800	161000	124000	144000	145000	54400	87800	106000	55400	229000	49400	163000	295000	289000	91200	119000	105000	89400	89000	115000	86300	237000	91200	36900	78400	39600	102000
	FFA18:2	189000	184000	58800	138000	110000	138000	187000	118000	183000	184000	78400	116000	153000	90900	186000	80500	210000	208000	308000	99900	128000	146000	110000	104000	137000	115000	257000	119000	82000	71600	61200	124000
	FFA18:1	186000	129000	12600	68500	77200	94300	128000	82300	112000	117000	33900	70500	91400	36100	117000	17300	140000	146000	215000	70500	92200	68900	76300	47500	73500	106000	155000	39100	28400	81600	21200	73500
	FFA18:0	663000	580000	710000	668000	577000	634000	697000	745000	617000	701000	687000	707000	597000	591000	568000	675000	714000	641000	765000	683000	615000	669000	598000	612000	678000	607000	662000	649000	641000	682000	666000	672000
	Sample	C7	C13	C8	C9	C1	C3	C12	C14	C10	C6	C15	C11	C16	C5	C2	C4	N3	N7	N9	N2	N5	N1	N4	N6	N14	N8	N13	N16	N10	N11	N12	N15
	Group	CON	CON	CON	CON	CON	CON	CON	CON	CON	CON	CON	CON	CON	CON	CON	CON	NASH	NASH	NASH	NASH	NASH	NASH	NASH	NASH	NASH	NASH	NASH	NASH	NASH	NASH	NASH	NASH
Other	LCB 18:1;2	510000	484000	469000	585000	718000	831000	417000	430000	514000	539000	419000	665000	404000	1360000	800000	822000	424000	458000	430000	611000	509000	467000	459000	516000	463000	424000	472000	535000	490000	534000	494000	551000
	LCB 18:0;2	31600	36500	45200	49400	72900	61000	34300	51900	23200	52200	43500	68000	127000	97300	157000	113000	31600	111000	34700	56600	67800	58500	77900	70300	11300	58100	39000	105000	41100	40000	78800	173000
	LCB 18:2;2	218000	252000	187000	254000	315000	311000	187000	251000	280000	295000	214000	271000	104000	169000	282000	336000	181000	170000	153000	175000	238000	149000	191000	218000	166000	196000	188000	160000	131000	139000	114000	182000
	LCB 16:2;2	6400	1430	17600	23000	14300	2890	3190	12700	12000	7820	4830	1470	9610	6020	5880	11900	591	12800	8540	8290	7630	3080	10200	9950	2740	20900	1910	11300	3390	10600	1530	9450
	LCB 16:1;2	1060000	928000	994000	1060000	1440000	1600000	897000	797000	896000	1340000	879000	1190000	1020000	3570000	1850000	1580000	847000	958000	872000	1120000	842000	934000	928000	944000	944000	889000	963000	1270000	1040000	842000	909000	1000000
	LCB 16:0;2	266000	231000	220000	243000	480000	396000	202000	293000	205000	349000	193000	283000	674000	752000	625000	615000	324000	435000	197000	482000	412000	395000	284000	319000	277000	289000	271000	384000	242000	230000	220000	753000
	1-palmitoyl-2-arachidonoyl	141000000	194000000	171000000	180000000	145000000	169000000	171000000	196000000	179000000	155000000	146000000	203000000	165000000	167000000	192000000	188000000	237000000	232000000	246000000	238000000	216000000	203000000	240000000	281000000	332000000	248000000	248000000	321000000	213000000	255000000	259000000	308000000
	1,2-didocosahexaenoyl	79100000	109000000	102000000	107000000	110000000	92500000	111000000	97800000	139000000	92800000	94200000	128000000	136000000	70700000	110000000	114000000	98200000	120000000	121000000	113000000	139000000	104000000	135000000	85600000	122000000	119000000	190000000	160000000	150000000	226000000	133000000	196000000
	1,2-dipalmitoyl	21000000	19200000	10200000	13000000	12200000	15700000	17900000	22200000	12900000	18600000	11900000	16600000	32600000	9470000	10500000	11300000	32400000	30400000	17900000	34500000	21400000	34900000	16300000	23300000	17500000	30800000	25200000	35100000	16000000	32400000	48100000	36800000
	1-stearoyl-2-docosahexaenoyl	6790000	9870000	7500000	9160000	4010000	8940000	8310000	10400000	6520000	5930000	6310000	7250000	6730000	4050000	11600000	9650000	6660000	7490000	5250000	5600000	9160000	5780000	6590000	11700000	14100000	8000000	14100000	13500000	13500000	9070000	9320000	10000000
	1,2-dipetroselenoyl	253000000	298000000	254000000	283000000	262000000	294000000	285000000	314000000	309000000	281000000	338000000	356000000	435000000	293000000	283000000	331000000	411000000	441000000	473000000	478000000	383000000	435000000	444000000	487000000	619000000	498000000	556000000	669000000	502000000	576000000	579000000	676000000
	1-stearoyl-2-arachidonoyl	105000000	126000000	99800000	124000000	107000000	116000000	109000000	132000000	123000000	113000000	132000000	147000000	152000000	134000000	122000000	131000000	139000000	169000000	184000000	171000000	141000000	168000000	171000000	202000000	257000000	180000000	197000000	251000000	196000000	210000000	191000000	257000000
	1-palmitoyl-2-docosahexaenoyl	11900000	18000000	12600000	13400000	8380000	15600000	12100000	13500000	11400000	6600000	9450000	8370000	8820000	4710000	16000000	11600000	12100000	14500000	10000000	8250000	12900000	11100000	9410000	14400000	21100000	13400000	22500000	16200000	22100000	17100000	14400000	12300000
	1-dodecanoyl-2-tridecanoyl	5530000	3440000	6110000	4240000	1210000	8350000	1980000	1990000	3020000	4440000	2900000	2610000	6180000	4420000	6240000	4630000	8680000	19300000	3310000	7960000	2000000	3980000	9510000	10800000	4100000	19800000	6440000	2960000	3990000	6030000	6570000	9990000
	1-heptadecanoyl-2-(5Z,8Z,11Z,14Z-eicosatetraenoyl)	126000000	163000000	148000000	158000000	118000000	141000000	148000000	187000000	173000000	129000000	122000000	161000000	146000000	146000000	144000000	157000000	183000000	218000000	227000000	240000000	203000000	190000000	230000000	277000000	290000000	246000000	227000000	282000000	198000000	237000000	206000000	239000000
	1-heneicosanoyl-2-(4Z,7Z,10Z,13Z,16Z,19Z-docosahexaenoyl)	56700000	74200000	94700000	94300000	61600000	63000000	106000000	98200000	124000000	112000000	98200000	131000000	145000000	79600000	64200000	125000000	81000000	93000000	126000000	119000000	136000000	121000000	133000000	81000000	133000000	98400000	153000000	176000000	117000000	152000000	97100000	186000000
	Oleoyl-L-carnitine hydrochloride	311000	257000	76900	221000	393000	297000	229000	235000	324000	238000	165000	366000	397000	215000	389000	224000	449000	213000	397000	164000	153000	235000	234000	182000	267000	252000	311000	226000	124000	165000	149000	231000
	Palmitoyl-L-carnitine hydrochloride	400000	448000	188000	390000	463000	489000	307000	381000	500000	387000	261000	612000	389000	260000	487000	420000	577000	369000	533000	293000	387000	395000	474000	531000	546000	459000	451000	351000	195000	366000	309000	520000
	Desmosterol	19000	10100	6690	1860	11000	10700	5230	995	10900	21700	2940	3030	5310	31600	7050	1040	6500	4270	2250	14500	783	7930	18900	8670	1380	502	30000	19700	7790	24300	6410	21100
	Ergosterol	13900	9260	6120	18900	21500	30600	14900	33600	17600	52100	17900	37200	7320	244	26000	2340	16200	63000	22500	3920	9290	9690	41600	27100	21600	1380	28100	39800	15600	71500	1950	28500
	Lanosterol	4480	23000	7650	19900	18000	28200	11300	10900	43000	13200	23300	44000	25400	30200	13900	38000	42000	24400	215000	49700	14700	28400	34800	49900	39500	23400	14300	52700	21900	40700	35000	67600
	Uvaol	4220	1430	2300	1340	729	4770	3040	1990	1890	2980	2940	1170	3000	1380	6620	6600	1770	4270	18100	694	1170	2640	8870	2290	7350	7550	2160	2000	3020	7330	1670	2820
	1,2,3-Tripentadecanoylglycerol	60800	89700	120000	87400	114000	96100	62400	128000	92000	250000	93500	264000	144000	221000	160000	197000	83400	73500	168000	207000	106000	101000	179000	57300	128000	182000	122000	227000	124000	196000	207000	90100
	1-Linoleoyl-rac-glycerol	13900	16800	4330	15300	7290	24000	6530	16000	12300	4830	9840	2930	2410	11500	13900	5900	33700	18100	16300	10900	2640	23900	5910	77200	45100	12100	6880	8670	34100	5700	13300	32100
	1-Monopalmitoleoyl-rac-glycerol	5180	15600	1020	4310	9850	15200	4860	6880	14600	6250	5180	391	12000	4880	6540	1740	7100	5700	4530	10700	14100	7930	3410	8920	2740	6040	7910	2990	2250	4490	3340	3780
	Glyceryl tripalmitoleate	725000	811000	262000	509000	150000	1000000	1010000	701000	528000	676000	352000	285000	533000	153000	196000	66800	1540000	1470000	537000	2150000	998000	2050000	767000	1160000	1260000	1660000	1310000	1600000	542000	1240000	1730000	2640000
	1,2-Dioleoyl-sn-glycero-3-phospho-rac-(1-glycerol)sodium salt	316000	256000	214000	181000	172000	466000	265000	257000	241000	525000	156000	327000	262000	163000	210000	126000	1060000	706000	573000	1150000	399000	793000	305000	625000	426000	1160000	443000	798000	397000	806000	1750000	1090000
	1-Palmitoyl-sn-glycero-3-phosphocholine	93100000	112000000	94000000	102000000	73200000	92100000	102000000	118000000	99800000	99900000	129000000	149000000	152000000	122000000	105000000	115000000	147000000	177000000	180000000	180000000	128000000	164000000	166000000	177000000	233000000	199000000	204000000	277000000	190000000	211000000	208000000	238000000
	Arachidic acid	184000	123000	124000	113000	158000	118000	118000	162000	139000	130000	103000	125000	121000	121000	166000	132000	150000	117000	161000	120000	140000	112000	127000	117000	114000	114000	166000	131000	136000	132000	113000	111000
	Behenic acid	994	497	124	1240	621	1610	373	745	249	870	1740	1490	1610	124	1990	1120	1240	373	870	870	249	621	994	994	497	1370	497	1240	3350	746	1970	1370
	cis-11-Eicosenoic acid	16600	9810	3480	4720	5880	7290	8450	5860	10100	6960	2770	3710	8200	994	16600	5460	8940	11300	15400	4600	8160	2610	3130	4430	6210	7820	8570	3520	5400	1780	2980	3270
	Docosahexaenoic acid (IS)	291000	320000	90800	116000	163000	270000	152000	91100	183000	127000	63300	74300	173000	58200	235000	38900	294000	250000	150000	97700	120000	187000	78300	96500	121000	206000	288000	107000	51000	77500	45800	173000
	Heptadecanoic acid	384000	355000	162000	250000	160000	253000	301000	251000	307000	269000	121000	185000	134000	204000	293000	112000	321000	289000	435000	215000	278000	274000	286000	276000	161000	277000	346000	181000	118000	268000	126000	169000
	Lignoceric acid	47600	35600	32000	38700	29200	32000	34900	56900	40700	31900	61900	37500	52100	114000	50800	81100	55900	37200	46500	43800	35700	24500	40300	36000	58200	56000	43100	38000	43400	39500	36100	45400
	Linoleic acid	53500	57800	57300	35100	37500	56900	56100	43300	42800	38800	51300	32700	56800	21200	26700	25900	45900	54500	42100	33200	52700	51800	47900	66500	64400	62500	78700	67800	59800	45600	54600	42700
	Linolenic acid	12100	17500	2980	9070	11400	9320	10400	9400	11400	10800	2610	6750	7080	5880	16000	6330	12000	15900	18100	5590	9690	8070	8090	8320	7660	6580	16000	4350	3040	3600	4490	8410
	Myristic acid	546000	508000	135000	250000	201000	331000	515000	258000	465000	543000	118000	340000	260000	211000	366000	139000	529000	578000	851000	392000	323000	333000	306000	227000	215000	345000	535000	283000	158000	347000	309000	261000
	Myristoleic acid	107000	133000	20700	26100	46700	61200	87400	63400	93500	91800	14000	82000	61200	30200	81900	16800	65200	82900	211000	29900	31500	32600	39000	26500	28400	55300	96300	32200	10100	43200	16400	37500
	Oleic acid?cis-vaccenic acid	7620000	6660000	3250000	5020000	5230000	6150000	6380000	5170000	6080000	5850000	3780000	5240000	5150000	3930000	6410000	3940000	6310000	6620000	7020000	4300000	5340000	5530000	4710000	4080000	4600000	5280000	7180000	4240000	3390000	4960000	3710000	4510000
	Palmitic acid	5520000	5250000	3090000	4440000	3960000	4850000	5330000	4420000	4960000	5180000	3540000	4480000	4500000	3980000	4880000	3520000	5760000	5480000	6220000	4410000	4720000	5040000	4610000	4260000	4390000	4840000	5560000	4490000	3400000	4680000	4160000	4670000
	Palmitoleic acid	1730000	1440000	252000	880000	793000	885000	1500000	1010000	1230000	899000	295000	897000	1070000	400000	1130000	450000	1310000	1490000	2400000	531000	867000	885000	705000	518000	668000	846000	1510000	505000	232000	644000	432000	796000
	Stearic acid	26800	16500	17500	17600	21900	20600	23100	18500	20600	29600	14500	18100	16500	12900	23500	13000	28800	10100	23200	17800	22700	17500	15200	16400	16600	19600	27300	12300	15000	22900	14900	14500
	C12:0 Sulfatide	159000	151000	284000	141000	186000	244000	142000	218000	189000	91800	71300	112000	90100	81900	196000	188000	206000	89900	104000	147000	236000	97000	195000	200000	154000	180000	240000	248000	135000	161000	123000	126000
	C16:0 Sulfatide	247000	304000	429000	224000	341000	340000	337000	208000	270000	210000	128000	257000	188000	113000	237000	310000	263000	41300	173000	260000	257000	134000	161000	199000	225000	205000	391000	237000	278000	247000	168000	251000
	C24:0 Sulfatide	50000	50400	40200	33800	51300	61400	62400	39500	35000	46500	35700	27500	32600	25900	27400	42400	28000	33400	28900	29800	39100	31000	28400	62000	32600	52800	87600	28600	94400	44400	39100	40900

## Sheet: B
Sample	Group	Sph20:1	Sph20:0	Sph18:1	Sph18:0	Sph17:0	Sph16:1	Sph16:0	SM24:1	SM24:0	SM22:0	SM20:0	SM18:1	SM18:0	SM16:0	S1P20:1	S1P20:0	S1P18:1	S1P18:0	S1P17:0	S1P16:1	S1P16:0	Physph	LacCer24:1	LacCer24:0	LacCer22:0	LacCer20:0	LacCer18:0	LacCer16:0	GluCer24:1	GluCer24:0	GluCer22:0	GluCer20:0	GluCer18:1	GluCer18:0	GluCer16:0	DHSM24:0	DHSM16:0	DHLacCer24:0	DHLacCer16:0	DHGluCer24:0	DHGluCer18:0	DHGluCer16:0	DHCerP24:0	DHCerP16:0	DHCer24:1	DHCer24:0	DHCer22:0	DHCer20:0
C1	CON	13400000	61700000	1110000	69500000	2440000	31100000	60400000	80600000	6460000	30100000	29500000	52300000	64700000	80600000	6640	1310	5790000	350000	14500	217000	33100	11300	18300	8710	23200	8290	11400	5320000	2650000	1510000	2020000	399000	1400000	293000	2380000	422000	14400000	913	63300	28100	16700	194000	647	234000	986000	278000	465000	121000
C5	CON	12600000	51600000	1000000	56600000	1990000	27300000	48700000	24800000	6310000	22700000	17000000	22600000	36400000	73400000	1500	1180	4280000	337000	14900	182000	30800	11700	5990	1540	9600	2780	12000	2500000	559000	593000	739000	101000	919000	89500	1050000	415000	6810000	281	39300	12800	3220	118000	2910	134000	258000	566000	559000	145000
C4	CON	12100000	53300000	736000	60600000	2080000	27300000	53400000	33200000	8770000	27100000	14800000	22300000	38000000	77700000	2630	1020	5310000	325000	15800	160000	31700	8640	11900	5350	11900	5710	8540	2730000	600000	810000	850000	126000	1140000	60000	1140000	517000	11000000	406	45200	15800	8600	218000	2140	168000	197000	552000	625000	99700
C11	CON	11400000	49600000	745000	56000000	1830000	26900000	49100000	32200000	6570000	25000000	16500000	24400000	40200000	74200000	7120	257	3000000	210000	11000	214000	26800	12300	10100	7060	10700	5820	12900	2650000	895000	1070000	1200000	123000	1070000	97700	1270000	452000	7540000	542	40000	22500	6440	111000	3930	186000	251000	300000	298000	107000
C6	CON	12500000	52800000	768000	58300000	2120000	28300000	48100000	33200000	7940000	23600000	17600000	30100000	48900000	69700000	2100	542	5120000	401000	11300	139000	30700	12900	11000	9850	21700	7890	10500	3910000	1020000	1310000	1290000	168000	1180000	210000	1380000	507000	15800000	662	61300	31900	4310	86900	677	243000	619000	796000	755000	232000
C10	CON	10900000	44900000	1040000	50400000	1770000	24500000	43000000	35500000	7570000	28500000	22000000	29500000	44900000	64400000	1410	10400	4680000	376000	12600	257000	24400	11200	11200	8940	26000	5350	9220	4010000	872000	1380000	1350000	166000	1140000	129000	1580000	537000	14100000	233	63300	28200	4530	110000	1740	398000	485000	749000	757000	199000
C15	CON	11700000	49600000	1010000	57500000	2020000	27100000	51000000	34100000	11500000	33900000	19200000	23600000	37800000	79300000	4380	110	4200000	352000	11400	202000	28500	37500	10300	8110	15800	4360	12600	2650000	741000	1580000	1740000	152000	1100000	91900	1270000	644000	13100000	385	42300	26500	4730	76300	128	355000	352000	705000	669000	131000
C12	CON	11400000	49300000	805000	55700000	1710000	26400000	49000000	42100000	9770000	33200000	28700000	30700000	49300000	75300000	3430	586	2520000	199000	12000	236000	26800	8780	8370	10900	15100	1990	5000	3530000	762000	1340000	1970000	166000	1180000	100000	1370000	754000	11200000	281	57500	39200	4560	92800	391	346000	281000	488000	496000	153000
C8	CON	11100000	47700000	776000	54300000	1870000	25900000	47100000	45500000	13700000	40600000	28800000	28300000	42600000	68900000	1980	729	3080000	249000	14800	255000	23500	12100	13800	6070	16900	3080	7060	3380000	936000	1410000	1990000	118000	1090000	100000	1440000	841000	12100000	271	43900	41100	9360	153000	1020	221000	274000	553000	616000	101000
C9	CON	11100000	48400000	677000	54700000	1760000	25700000	48700000	44200000	10600000	32500000	24600000	31400000	50500000	71200000	3750	1980	2300000	247000	12700	254000	28600	14600	9920	10600	11700	9840	8880	2750000	700000	968000	1230000	132000	1070000	90400	1140000	808000	11300000	548	30100	15600	8880	88000	1030	191000	432000	666000	589000	114000
C2	CON	12000000	52900000	1250000	60100000	2210000	28500000	50400000	41600000	16000000	41300000	30000000	29900000	37800000	72400000	7130	626	5240000	541000	11800	348000	22600	16000	13800	4650	13400	3920	5500	2370000	551000	910000	1150000	98700	1210000	96100	1180000	978000	9610000	539	25200	28100	11100	125000	686	123000	235000	496000	522000	117000
C16	CON	12000000	53100000	1590000	63500000	1970000	29000000	61700000	39100000	12600000	37100000	25000000	28400000	47900000	92600000	2700	1580	5800000	520000	11700	235000	40700	36500	16400	8160	24300	3450	15100	2920000	942000	1170000	1550000	139000	1330000	109000	1160000	782000	11100000	228	44600	30500	7440	96500	419	316000	232000	635000	643000	333000
C3	CON	12300000	53400000	1240000	62000000	2230000	27900000	55700000	43900000	11300000	40400000	33900000	35500000	55300000	79700000	2660	1100	4220000	467000	12600	315000	32700	7670	11500	9350	14300	3750	9080	2340000	786000	1090000	1190000	157000	1320000	119000	1520000	698000	14300000	310	36800	20300	9440	125000	971	395000	409000	741000	809000	210000
C7	CON	11700000	51200000	759000	57800000	1930000	26800000	51300000	49200000	13200000	40700000	30400000	42600000	54500000	73300000	5100	2360	4630000	376000	12500	296000	31400	13000	12100	7490	27400	6370	7400	2590000	859000	1630000	1750000	148000	1320000	131000	1240000	827000	15300000	583	38200	29300	14700	109000	3410	427000	378000	744000	670000	196000
C13	CON	11600000	48500000	767000	54800000	1730000	26400000	48700000	41500000	12900000	42300000	36100000	40000000	56600000	77700000	1860	10900	3620000	335000	12500	407000	26000	6930	12200	7280	17100	2040	7600	2500000	519000	767000	928000	107000	1060000	64500	830000	846000	10200000	1110	31600	15100	10000	101000	960	588000	270000	710000	636000	194000
C14	CON	11200000	46400000	1240000	52500000	1570000	25100000	46800000	47400000	19700000	40200000	21900000	25800000	39800000	73200000	4500	14400	6420000	454000	11700	229000	26200	7730	10500	7660	22100	5210	6800	3200000	744000	1450000	1760000	108000	1210000	81000	1200000	1160000	12400000	539	39000	42600	11000	173000	748	256000	208000	632000	485000	186000
N6	NASH	13100000	58100000	3260000	66500000	1770000	31000000	64500000	40400000	14000000	46700000	30400000	31900000	53400000	103000000	3850	1560	5570000	435000	11400	367000	24600	11100	17500	4850	21800	1150	19100	1950000	661000	883000	1260000	123000	1340000	87900	1520000	880000	10400000	597	42800	23300	7930	194000	716	1010000	750000	1630000	1660000	637000
N7	NASH	13000000	57500000	1410000	66300000	1770000	30400000	63500000	34700000	9080000	38900000	33900000	32800000	55300000	101000000	5060	29500	4380000	437000	11600	408000	21200	9800	14700	7330	13800	1130	13700	1930000	612000	957000	879000	96900	1010000	69300	935000	562000	7750000	215	27300	14700	9760	105000	510	645000	357000	887000	892000	353000
N4	NASH	12900000	52600000	4550000	59600000	1860000	29200000	50700000	33600000	8140000	29200000	23100000	29900000	45800000	82400000	1540	507	5320000	368000	11500	422000	23000	14500	12200	7760	15900	1750	13700	2450000	592000	996000	1040000	96100	1120000	89200	1260000	408000	11400000	900	31800	26800	6020	165000	3320	399000	489000	1100000	961000	226000
N16	NASH	12800000	58200000	2930000	66100000	1570000	28100000	71500000	43400000	13500000	39600000	23200000	29000000	50800000	115000000	2260	17700	4490000	345000	12800	269000	16000	13300	11300	8510	14500	843	11400	2410000	882000	1160000	1220000	85800	1370000	74500	1470000	850000	12300000	649	26600	32900	4100	144000	410	327000	690000	1250000	1130000	190000
N10	NASH	13400000	58900000	3940000	70300000	1770000	30700000	71900000	60600000	15000000	52300000	35900000	44400000	72200000	109000000	4360	18400	4770000	521000	10900	476000	29800	11700	19500	10700	27300	5090	11700	4510000	1400000	1810000	1990000	276000	1660000	189000	2550000	989000	20500000	1300	53800	43900	4850	161000	1130	462000	788000	1120000	1240000	325000
N11	NASH	12600000	56000000	3050000	64600000	1600000	28300000	64000000	58800000	14000000	44900000	35100000	48600000	79800000	102000000	2660	818	4640000	502000	11000	425000	18600	5660	18100	20800	36800	5810	11700	4980000	2180000	1960000	2220000	309000	1560000	281000	3290000	707000	21500000	237	89700	55800	10200	155000	5940	359000	1200000	1520000	1610000	272000
N13	NASH	12900000	52700000	1310000	58300000	1590000	27400000	53200000	53600000	17000000	45300000	37400000	35800000	62700000	84700000	5170	15800	6260000	455000	20400	478000	13700	11700	14200	12400	37600	3830	7720	4900000	1150000	2340000	2620000	193000	1250000	123000	1930000	953000	14800000	403	72300	37200	7030	148000	805	603000	431000	838000	708000	234000
N8	NASH	12700000	56700000	3270000	65700000	1720000	29500000	66100000	41000000	10800000	37000000	32700000	39900000	65200000	102000000	2520	16700	7690000	569000	14800	435000	19300	14400	10200	13800	40600	9790	4740	2530000	695000	1370000	1300000	110000	1660000	127000	1790000	665000	13800000	1700	47900	32300	8180	176000	4400	367000	770000	1410000	1230000	370000
N12	NASH	12900000	57000000	3430000	65100000	1630000	29200000	62900000	35600000	13000000	37100000	22500000	30700000	48500000	99900000	2170	422	8580000	683000	12800	501000	17700	10300	11600	11200	27600	5050	12900	2890000	850000	1390000	1890000	135000	1230000	81200	2440000	789000	10000000	349	58700	30300	10800	125000	853	412000	762000	1320000	1370000	578000
N14	NASH	12300000	56900000	3010000	65600000	1600000	28900000	70400000	58900000	19100000	53900000	31600000	49300000	73200000	101000000	8720	22900	6590000	552000	13500	272000	23800	9220	13900	16500	32700	6850	6170	3610000	1040000	1250000	1450000	146000	1700000	135000	1260000	1110000	17200000	762	36700	26100	7060	89400	4930	690000	835000	1520000	1520000	327000
N3	NASH	12400000	53400000	3190000	61500000	1700000	27900000	56100000	42600000	10600000	37800000	28700000	32400000	57600000	87600000	4030	1410	5240000	463000	15800	405000	24700	11600	13200	11600	40300	4800	11700	2710000	1160000	1610000	1910000	180000	1280000	153000	2170000	579000	14500000	211	41400	37700	1520	113000	1440	691000	1800000	2260000	2210000	481000
N15	NASH	12600000	56300000	1570000	64600000	1610000	27900000	70700000	46200000	10100000	37800000	26300000	44600000	70600000	106000000	2860	18000	5280000	396000	13300	360000	22800	11600	18900	10000	13000	11600	16300	2420000	792000	1030000	1080000	153000	1390000	138000	1770000	611000	14800000	639	31500	29600	6300	104000	2980	475000	984000	1190000	1210000	369000
N1	NASH	16300000	69700000	3340000	81200000	2490000	38300000	73500000	47300000	10800000	37700000	26700000	34600000	63500000	114000000	4870	23600	5640000	336000	11300	371000	26500	20200	14400	6540	15400	3930	5160	3130000	1010000	1080000	1460000	147000	1580000	107000	1640000	622000	12000000	256	51800	30600	5260	93700	4230	383000	1030000	1030000	1010000	479000
N2	NASH	12900000	56800000	2790000	65200000	1880000	29800000	59600000	29600000	5650000	25500000	19000000	22800000	44400000	93400000	3650	16000	4850000	420000	18400	364000	31500	14800	11700	10300	15000	1090	18800	2980000	1100000	1070000	1740000	167000	1270000	145000	1810000	350000	11900000	189	40900	26400	8990	126000	1060	283000	544000	882000	1140000	399000
N9	NASH	13000000	58900000	3690000	69400000	1710000	30400000	69200000	40100000	5520000	28000000	24200000	35200000	62300000	97800000	4880	15300	5930000	637000	14000	434000	22300	17800	18000	7740	17800	4860	19900	2520000	1310000	1350000	1460000	199000	1430000	173000	2050000	364000	10800000	254	50000	29100	12500	79600	1430	298000	515000	565000	574000	240000
N5	NASH	12400000	55600000	2830000	63900000	1750000	29500000	60900000	47700000	10700000	30700000	18500000	22300000	43300000	87600000	2430	1420	3370000	282000	16400	169000	30300	13000	17800	12700	37500	12900	14000	3370000	974000	1420000	1770000	225000	1610000	159000	1750000	618000	18900000	338	47300	30100	9070	135000	2670	247000	473000	643000	534000	112000
[truncated: 26 more columns]

## Sheet: E
	Serum contentration of So(d18:1) (μmol/L)
	Healthy volunteer	NASH patients
1	0.05	0.23
2	0.08	0.19
3	0.08	0.09
4	0.04	0.23
5	0.06	0.08
6	0.05	0.1
7	0.05	0.22
8	0.05	0.19
9	0.04	0.22
10	0.07	0.22
11	0.04	0.25
12	0.05	0.2
13	0.05	0.31
14	0.08	0.27
15	0.06	0.2
16	0.1

## Sheet: F
	Serum contentration of So(d18:1) (μmol/L)
	NAS-3	NAS-4	NAS-5
1	0.23	0.22	0.31
2	0.19	0.19	0.27
3	0.09	0.22	0.2
4	0.23	0.22
5	0.08	0.25
6	0.1	0.2

## Sheet: G
	Serum contentration of So(d18:1) (μmol/L)
	0 week	2 weeks	8 weeks
1	0.01	0.02	0.05
2	0.01	0.02	0.09
3	0.01	0.03	0.07
4	0.01	0.02	0.06
5	0.01	0.02	0.07
6	0.01	0.03	0.05

## Sheet: H
	So(d18:1)	ALT
1	0.07	9
2	0.08	22
3	0.08	18
4	0.04	20
5	0.06	13
6	0.05	6
7	0.05	14
8	0.05	16
9	0.04	22
10	0.07	23
11	0.04	11
12	0.05	12
13	0.05	12
14	0.08	21
15	0.06	16
16	0.1	28
17	0.23	91
18	0.19	69
19	0.22	119
20	0.31	113
21	0.19	32
22	0.22	109
23	0.09	217
24	0.22	54
25	0.25	122
26	0.27	70
27	0.2	44
28	0.23	70
29	0.08	118
30	0.2	235
31	0.1	89
32	0.2	154

## Sheet: I
	So(d18:1)	AST
1	0.07	20
2	0.08	21
3	0.08	21
4	0.04	20
5	0.06	18
6	0.05	13
7	0.05	25
8	0.05	11
9	0.04	22
10	0.07	25
11	0.04	29
12	0.05	18
13	0.05	18
14	0.08	32
15	0.06	20
16	0.1	24
17	0.23	45
18	0.19	52
19	0.22	85
20	0.31	58
21	0.19	46
22	0.22	76
23	0.09	84
24	0.22	39
25	0.25	71
26	0.27	46
27	0.2	83
28	0.23	92
29	0.08	49
30	0.2	95
31	0.1	43
32	0.2	93

## Sheet: J
	So(d18:1)	Fibroscan
1	0.07	100
2	0.08	213
3	0.08	166
4	0.04	173
5	0.06	161
6	0.05	137
7	0.05	170
8	0.05	113
9	0.04	228
10	0.07	206
11	0.04	167
12	0.05	241
13	0.05	213
14	0.08	234
15	0.06	221
16	0.1	151
17	0.23	306
18	0.19	241
19	0.22	350
20	0.31	352
21	0.19	292
22	0.22	270
23	0.09	350
24	0.22	279
25	0.25	359
26	0.27	319
27	0.2	243
28	0.23	136
29	0.08	252
30	0.2	100
31	0.1	279
32	0.2	270
